# Supplementary material for: A novel inorganic–organic hybrid borate, poly{[Na2(C4H2O4)(H3BO3)(H2O)4]·H3BO3}
Source: Acta Crystallogr Sect E Struct Rep Online. 2010 Oct 23;66(Pt 11):m1460–1. doi: 10.1107/S1600536810041358 (PMC3009159; doi:10.1107/S1600536810041358)
Supplement: Supplementary file 1 [file e-66-m1460-sup1.cif]

##############################################################################
###                                                                        ###
###        Electronic paper (Acta Crystallographica Section E)             ###
###                                                                        ###
##############################################################################
#                                                                            #
# This CIF contains the data in a paper accepted for publication in Acta     #
# Crystallographica Section E. It conforms to the requirements of Notes      #
# for Authors for Section E, and has been peer reviewed under the auspices   #
# of the IUCr Commission on Journals.                                        #
#                                                                            #
# Full details of the Crystallographic Information File format               #
# are given in the paper "The Crystallographic Information File (CIF):       #
# a New Standard Archive File for Crystallography" by S. R. Hall, F. H.      #
# Allen and I. D. Brown [Acta Cryst. (1991), A47, 655-685].                  #
#                                                                            #
# The current version of the core CIF dictionary is obtainable from          #
# ftp://ftp.iucr.org/pub/cif_core.dic. The current version number is 2.4.    #
#                                                                            #
# Software is freely available for graphical display of the structure(s) in  #
# this CIF.  For information consult the CIF home page http://www.iucr.org/  #
# cif/home.html                                                              #
#                                                                            #
# This file may be used for bona fide research purposes within the           #
# scientific community so long as proper attribution is given to the journal # 
# article from which it was obtained.                                        #
#                                                                            #
##############################################################################
                                             
data_I
_audit_creation_method     SHELXL-97
_chemical_name_systematic
;
<i>catena</i>-Poly[[[di-\m-aqua-\m-fumarato-\m-(boric
acid)-disodium]-di-\m-aqua] boric acid monosolvate]
;
_chemical_name_common     ?
_chemical_formula_moiety     'H3 B1 O3, Na(C4 H2 O4) 4(H2 O) (H3 B1 O3)'
_chemical_formula_sum     'C4 H16 B2 Na2 O14'
_chemical_formula_iupac     '[Na2 (C4 H2 O4) (H3 B O3) (H2 O)4], H3 B O3'
_chemical_formula_weight     355.77
_chemical_melting_point     ?
_symmetry_cell_setting     orthorhombic
_symmetry_space_group_name_H-M     'P n m a'
_symmetry_space_group_name_Hall     '-P 2ac 2n'
loop_
    _symmetry_equiv_pos_as_xyz
    'x, y, z'
    '-x+1/2, -y, z+1/2'
    'x+1/2, -y+1/2, -z+1/2'
    '-x, y+1/2, -z'
    '-x, -y, -z'
    'x-1/2, y, -z-1/2'
    '-x-1/2, y-1/2, z-1/2'
    'x, -y-1/2, z'
_cell_length_a     14.116(3)
_cell_length_b     6.9347(14)
_cell_length_c     14.997(3)
_cell_angle_alpha     90.00
_cell_angle_beta     90.00
_cell_angle_gamma     90.00
_cell_volume     1468.1(5)
_cell_formula_units_Z     4
_cell_measurement_reflns_used     10305
_cell_measurement_theta_min     3.08
_cell_measurement_theta_max     27.42
_cell_measurement_temperature     295(2)
_exptl_crystal_description     block
_exptl_crystal_colour     colorless
_exptl_crystal_size_max     0.39
_exptl_crystal_size_mid     0.26
_exptl_crystal_size_min     0.25
_exptl_crystal_density_diffrn     1.610
_exptl_crystal_density_meas     ?
_exptl_crystal_density_method     'not measured'
_exptl_crystal_F_000     736
_exptl_absorpt_coefficient_mu     0.206
_exptl_absorpt_correction_type     multi-scan
_exptl_absorpt_process_details     '(ABSCOR; Higashi, 1995)'
_exptl_absorpt_correction_T_min     0.9240
_exptl_absorpt_correction_T_max     0.9503
_exptl_special_details
;
;
_diffrn_ambient_temperature     295(2)
_diffrn_radiation_type     MoK\a
_diffrn_radiation_wavelength     0.71073
_diffrn_radiation_source     'fine-focus sealed tube'
_diffrn_radiation_monochromator     graphite
_diffrn_measurement_device_type     'Rigaku R-AXIS RAPID'
_diffrn_measurement_method     '\w scans'
_diffrn_detector_area_resol_mean     ?
_diffrn_reflns_number     13772
_diffrn_reflns_av_R_equivalents     0.0231
_diffrn_reflns_av_sigmaI/netI     0.0130
_diffrn_reflns_theta_min     3.08
_diffrn_reflns_theta_max     27.42
_diffrn_reflns_theta_full     27.42
_diffrn_measured_fraction_theta_max     0.998
_diffrn_measured_fraction_theta_full     0.998
_diffrn_reflns_limit_h_min     -18
_diffrn_reflns_limit_h_max     18
_diffrn_reflns_limit_k_min     -8
_diffrn_reflns_limit_k_max     8
_diffrn_reflns_limit_l_min     -19
_diffrn_reflns_limit_l_max     19
_diffrn_standards_number     0
_diffrn_standards_interval_count     .
_diffrn_standards_interval_time     .
_diffrn_standards_decay_%     ?
_refine_special_details
;
Refinement of <i>F</i>^2^ against ALL reflections. The weighted <i>R</i>-factor
<i>wR</i> and goodness of fit <i>S</i> are based on <i>F</i>^2^, conventional
<i>R</i>-factors <i>R</i> are based on <i>F</i>, with <i>F</i> set to zero for
negative <i>F</i>^2^. The threshold expression of <i>F</i>^2^ >
\s(<i>F</i>^2^) is used only for calculating <i>R</i>-factors(gt) <i>etc</i>.
and is not relevant to the choice of reflections for refinement.
<i>R</i>-factors based on <i>F</i>^2^ are statistically about twice as large
as those based on <i>F</i>, and <i>R</i>- factors based on ALL data will be
even larger.
;
_reflns_number_total     1806
_reflns_number_gt     1460
_reflns_threshold_expression     'I>2\s(I)'
_refine_ls_structure_factor_coef     Fsqd
_refine_ls_matrix_type     full
_refine_ls_R_factor_all     0.0446
_refine_ls_R_factor_gt     0.0357
_refine_ls_wR_factor_gt     0.0949
_refine_ls_wR_factor_ref     0.1028
_refine_ls_goodness_of_fit_ref     1.101
_refine_ls_restrained_S_all     1.101
_refine_ls_number_reflns     1806
_refine_ls_number_parameters     127
_refine_ls_number_restraints     0
_refine_ls_hydrogen_treatment     constr
_refine_ls_weighting_scheme     calc
_refine_ls_weighting_details
         'calc w=1/[\s^2^(Fo^2^)+(0.0595P)^2^+0.2607P] where P=(Fo^2^+2Fc^2^)/3'
_atom_sites_solution_hydrogens     geom
_atom_sites_solution_primary     direct
_atom_sites_solution_secondary     difmap
_refine_ls_shift/su_max     0.001
_refine_ls_shift/su_mean     0.000
_refine_diff_density_max     0.481
_refine_diff_density_min     -0.234
_refine_ls_extinction_method     none
_refine_ls_extinction_coef     ?
loop_
    _atom_type_symbol
    _atom_type_description
    _atom_type_scat_dispersion_real
    _atom_type_scat_dispersion_imag
    _atom_type_scat_source
    'C' 'C' 0.0033 0.0016
                         'International Tables Vol C Tables 4.2.6.8 and 6.1.1.4'
    'H' 'H' 0.0000 0.0000
                         'International Tables Vol C Tables 4.2.6.8 and 6.1.1.4'
    'B' 'B' 0.0013 0.0007
                         'International Tables Vol C Tables 4.2.6.8 and 6.1.1.4'
    'O' 'O' 0.0106 0.0060
                         'International Tables Vol C Tables 4.2.6.8 and 6.1.1.4'
    'Na' 'Na' 0.0362 0.0249
                         'International Tables Vol C Tables 4.2.6.8 and 6.1.1.4'
_computing_data_collection     'RAPID-AUTO (Rigaku, 1998)'
_computing_cell_refinement     'RAPID-AUTO (Rigaku, 1998)'
_computing_data_reduction     'Crystal Structure (Rigaku/MSC, 2002)'
_computing_structure_solution     'SHELXS97 (Sheldrick, 2008)'
_computing_structure_refinement     'SHELXL97 (Sheldrick, 2008)'
_computing_molecular_graphics
                'ORTEPII (Johnson, 1976) and DIAMOND (Brandenburg & Putz, 2008)'
_computing_publication_material     'SHELXL97 (Sheldrick, 2008)'
loop_
    _atom_site_type_symbol
    _atom_site_label
    _atom_site_fract_x
    _atom_site_fract_y
    _atom_site_fract_z
    _atom_site_U_iso_or_equiv
    _atom_site_adp_type
    _atom_site_calc_flag
    _atom_site_refinement_flags
    _atom_site_occupancy
    _atom_site_disorder_assembly
    _atom_site_disorder_group
    Na Na1 0.62506(5) 0.2500 0.69475(5) 0.0291(2) Uani d S 1 . .
    Na Na2 0.37214(5) 0.2500 0.74696(5) 0.0329(2) Uani d S 1 . .
    B B1 0.54673(15) 0.2500 0.91475(15) 0.0306(5) Uani d S 1 . .
    B B2 0.34246(15) 0.2500 1.10354(14) 0.0272(4) Uani d S 1 . .
    C C1 0.58145(12) 0.2500 0.48138(12) 0.0239(4) Uani d S 1 . .
    C C2 0.48259(12) 0.2500 0.51652(12) 0.0285(4) Uani d S 1 . .
    H H2A 0.4753 0.2500 0.5795 0.034 Uiso calc SR 1 . .
    C C3 0.40513(13) 0.2500 0.46889(13) 0.0315(4) Uani d S 1 . .
    H H3A 0.4111 0.2500 0.4058 0.038 Uiso calc SR 1 . .
    C C4 0.30740(12) 0.2500 0.50783(13) 0.0269(4) Uani d S 1 . .
    O O1 0.64692(9) 0.2500 0.53758(9) 0.0352(4) Uani d S 1 . .
    O O2 0.59437(9) 0.2500 0.39758(8) 0.0287(3) Uani d S 1 . .
    O O3 0.24072(9) 0.2500 0.45118(9) 0.0367(4) Uani d S 1 . .
    O O4 0.29720(9) 0.2500 0.59059(9) 0.0374(4) Uani d S 1 . .
    O O5 0.61770(9) 0.2500 0.85300(10) 0.0401(4) Uani d S 1 . .
    H H5A 0.6759 0.2500 0.8732 0.050 Uiso d S 1 . .
    O O6 0.45594(10) 0.2500 0.88318(10) 0.0481(5) Uani d S 1 . .
    H H6A 0.4145 0.2500 0.9289 0.050 Uiso d S 1 . .
    O O7 0.56202(8) 0.2500 1.00406(9) 0.0402(4) Uani d S 1 . .
    H H7A 0.6218 0.2500 1.0174 0.050 Uiso d S 1 . .
    O O8 0.32662(9) 0.2500 1.01491(10) 0.0423(4) Uani d S 1 . .
    H H8A 0.2683 0.2500 0.9977 0.050 Uiso d S 1 . .
    O O9 0.27009(9) 0.2500 1.16470(9) 0.0315(3) Uani d S 1 . .
    H H9A 0.2178 0.2500 1.1379 0.047 Uiso calc SR 1 . .
    O O10 0.43302(9) 0.2500 1.13675(9) 0.0366(4) Uani d S 1 . .
    H H10A 0.4719 0.2500 1.0943 0.055 Uiso calc SR 1 . .
    O O11 0.49721(7) 0.01436(15) 0.71463(6) 0.0354(3) Uani d . 1 . .
    H H11B 0.4694 -0.0581 0.6800 0.050 Uiso d . 1 . .
    H H11A 0.5038 -0.0341 0.7696 0.050 Uiso d . 1 . .
    O O12 0.75426(7) 0.02208(15) 0.69870(6) 0.0358(3) Uani d . 1 . .
    H H12B 0.7608 -0.0362 0.6419 0.050 Uiso d . 1 . .
    H H12A 0.7415 -0.0522 0.7374 0.050 Uiso d . 1 . .
loop_
    _atom_site_aniso_label
    _atom_site_aniso_U_11
    _atom_site_aniso_U_22
    _atom_site_aniso_U_33
    _atom_site_aniso_U_12
    _atom_site_aniso_U_13
    _atom_site_aniso_U_23
    Na1 0.0239(4) 0.0398(4) 0.0238(4) 0.000 -0.0013(3) 0.000
    Na2 0.0238(4) 0.0429(5) 0.0321(5) 0.000 -0.0002(3) 0.000
    B1 0.0218(10) 0.0481(13) 0.0219(10) 0.000 -0.0013(8) 0.000
    B2 0.0218(9) 0.0366(11) 0.0231(10) 0.000 -0.0009(8) 0.000
    C1 0.0207(8) 0.0298(9) 0.0211(8) 0.000 -0.0003(6) 0.000
    C2 0.0206(8) 0.0431(10) 0.0218(9) 0.000 0.0024(7) 0.000
    C3 0.0213(8) 0.0503(12) 0.0230(9) 0.000 0.0040(7) 0.000
    C4 0.0175(8) 0.0367(10) 0.0266(9) 0.000 0.0022(7) 0.000
    O1 0.0185(6) 0.0632(10) 0.0239(7) 0.000 -0.0020(5) 0.000
    O2 0.0210(6) 0.0441(8) 0.0210(6) 0.000 -0.0005(5) 0.000
    O3 0.0186(6) 0.0645(10) 0.0270(7) 0.000 0.0007(5) 0.000
    O4 0.0231(7) 0.0661(10) 0.0231(7) 0.000 0.0019(5) 0.000
    O5 0.0186(6) 0.0795(11) 0.0223(7) 0.000 -0.0008(5) 0.000
    O6 0.0194(7) 0.1019(14) 0.0229(7) 0.000 -0.0010(5) 0.000
    O7 0.0175(6) 0.0822(12) 0.0208(7) 0.000 -0.0013(5) 0.000
    O8 0.0172(6) 0.0852(11) 0.0243(7) 0.000 -0.0002(5) 0.000
    O9 0.0206(6) 0.0504(8) 0.0235(7) 0.000 -0.0002(5) 0.000
    O10 0.0206(6) 0.0642(10) 0.0248(7) 0.000 -0.0012(5) 0.000
    O11 0.0378(5) 0.0379(5) 0.0303(5) -0.0042(4) -0.0043(4) -0.0039(4)
    O12 0.0384(5) 0.0371(5) 0.0318(5) -0.0006(4) 0.0005(4) 0.0004(4)
_geom_special_details
;
All e.s.d.'s (except the e.s.d. in the dihedral angle between two l.s. planes)
are estimated using the full covariance matrix. The cell e.s.d.'s are taken
into account individually in the estimation of e.s.d.'s in distances, angles
and torsion angles; correlations between e.s.d.'s in cell parameters are only
used when they are defined by crystal symmetry. An approximate (isotropic)
treatment of cell e.s.d.'s is used for estimating e.s.d.'s involving l.s.
planes.
;
loop_
    _geom_bond_atom_site_label_1
    _geom_bond_atom_site_label_2
    _geom_bond_site_symmetry_2
    _geom_bond_distance
    _geom_bond_publ_flag
    Na1 O5 . 2.3756(17) y
    Na1 O1 . 2.3771(17) y
    Na1 O12 8_565 2.4140(12) ?
    Na1 O12 . 2.4140(12) y
    Na1 O11 . 2.4529(12) y
    Na1 O11 8_565 2.4529(12) ?
    Na1 Na2 6_657 3.5955(12) ?
    Na1 Na2 . 3.6552(12) ?
    Na2 O6 . 2.3606(16) y
    Na2 O12 6_557 2.4353(12) y
    Na2 O12 3_456 2.4353(12) ?
    Na2 O11 8_565 2.4541(12) ?
    Na2 O11 . 2.4541(12) y
    Na2 O4 . 2.5727(17) y
    Na2 Na1 6_557 3.5955(12) ?
    B1 O7 . 1.357(3) y
    B1 O5 . 1.364(3) y
    B1 O6 . 1.366(3) y
    B2 O8 . 1.348(3) y
    B2 O10 . 1.372(2) y
    B2 O9 . 1.373(2) y
    C1 O1 . 1.251(2) ?
    C1 O2 . 1.270(2) ?
    C1 C2 . 1.492(2) ?
    C2 C3 . 1.306(3) ?
    C2 H2A . 0.9500 ?
    C3 C4 . 1.498(2) ?
    C3 H3A . 0.9500 ?
    C4 O4 . 1.250(2) ?
    C4 O3 . 1.268(2) ?
    O5 H5A . 0.8756 ?
    O6 H6A . 0.9013 ?
    O7 H7A . 0.8673 ?
    O8 H8A . 0.8627 ?
    O9 H9A . 0.8400 ?
    O10 H10A . 0.8400 ?
    O11 H11B . 0.8224 ?
    O11 H11A . 0.8951 ?
    O12 Na2 6_657 2.4353(12) ?
    O12 H12B . 0.9473 ?
    O12 H12A . 0.7967 ?
loop_
    _geom_angle_atom_site_label_1
    _geom_angle_atom_site_label_2
    _geom_angle_atom_site_label_3
    _geom_angle_site_symmetry_1
    _geom_angle_site_symmetry_3
    _geom_angle
    _geom_angle_publ_flag
    O5 Na1 O1 . . 175.05(6) ?
    O5 Na1 O12 . 8_565 90.49(4) ?
    O1 Na1 O12 . 8_565 85.77(4) ?
    O5 Na1 O12 . . 90.49(4) ?
    O1 Na1 O12 . . 85.77(4) ?
    O12 Na1 O12 8_565 . 81.80(5) ?
    O5 Na1 O11 . . 81.16(4) ?
    O1 Na1 O11 . . 102.48(4) ?
    O12 Na1 O11 8_565 . 171.52(5) ?
    O12 Na1 O11 . . 96.70(4) ?
    O5 Na1 O11 . 8_565 81.16(4) ?
    O1 Na1 O11 . 8_565 102.48(4) ?
    O12 Na1 O11 8_565 8_565 96.70(4) ?
    O12 Na1 O11 . 8_565 171.52(5) ?
    O11 Na1 O11 . 8_565 83.55(5) ?
    O6 Na2 O12 . 6_557 93.03(4) ?
    O6 Na2 O12 . 3_456 93.03(4) ?
    O12 Na2 O12 6_557 3_456 80.93(5) ?
    O6 Na2 O11 . 8_565 79.08(4) ?
    O12 Na2 O11 6_557 8_565 171.82(5) ?
    O12 Na2 O11 3_456 8_565 97.21(4) ?
    O6 Na2 O11 . . 79.08(4) ?
    O12 Na2 O11 6_557 . 97.21(4) ?
    O12 Na2 O11 3_456 . 171.82(5) ?
    O11 Na2 O11 8_565 . 83.50(5) ?
    O6 Na2 O4 . . 174.20(6) ?
    O12 Na2 O4 6_557 . 91.38(4) ?
    O12 Na2 O4 3_456 . 91.38(4) ?
    O11 Na2 O4 8_565 . 96.64(4) ?
    O11 Na2 O4 . . 96.64(4) ?
    O7 B1 O5 . . 123.60(18) y
    O7 B1 O6 . . 119.43(18) y
    O5 B1 O6 . . 116.97(18) y
    O8 B2 O10 . . 120.84(18) y
    O8 B2 O9 . . 122.36(17) y
    O10 B2 O9 . . 116.80(17) y
    O1 C1 O2 . . 124.12(17) ?
    O1 C1 C2 . . 116.94(17) ?
    O2 C1 C2 . . 118.94(16) ?
    C3 C2 C1 . . 126.15(18) ?
    C3 C2 H2A . . 116.9 ?
    C1 C2 H2A . . 116.9 ?
    C2 C3 C4 . . 123.90(18) ?
    C2 C3 H3A . . 118.1 ?
    C4 C3 H3A . . 118.1 ?
    O4 C4 O3 . . 125.46(16) ?
    O4 C4 C3 . . 119.56(16) ?
    O3 C4 C3 . . 114.98(16) ?
    C1 O1 Na1 . . 124.91(12) ?
    C4 O4 Na2 . . 149.11(12) ?
    B1 O5 Na1 . . 135.26(12) ?
    B1 O5 H5A . . 117.0 ?
    Na1 O5 H5A . . 107.7 ?
    B1 O6 Na2 . . 140.35(13) ?
    B1 O6 H6A . . 110.2 ?
    Na2 O6 H6A . . 109.5 ?
    B1 O7 H7A . . 112.5 ?
    B2 O8 H8A . . 117.0 ?
    B2 O9 H9A . . 109.5 ?
    B2 O10 H10A . . 109.5 ?
    Na1 O11 Na2 . . 96.30(4) ?
    Na1 O11 H11B . . 133.0 ?
    Na2 O11 H11B . . 100.9 ?
    Na1 O11 H11A . . 106.6 ?
    Na2 O11 H11A . . 98.2 ?
    H11B O11 H11A . . 113.7 ?
    Na1 O12 Na2 . 6_657 95.71(4) ?
    Na1 O12 H12B . . 109.3 ?
    Na2 O12 H12B 6_657 . 120.7 ?
    Na1 O12 H12A . . 105.7 ?
    Na2 O12 H12A 6_657 . 109.3 ?
    H12B O12 H12A . . 113.7 ?
loop_
    _geom_hbond_atom_site_label_D
    _geom_hbond_atom_site_label_H
    _geom_hbond_atom_site_label_A
    _geom_hbond_site_symmetry_A
    _geom_hbond_distance_DH
    _geom_hbond_distance_HA
    _geom_hbond_distance_DA
    _geom_hbond_angle_DHA
    O6 H6A O8 . 0.90 1.79 2.690(2) 176.6
    O10 H10A O7 . 0.84 1.86 2.6973(19) 177.5
    O5 H5A O4 6_657 0.88 1.80 2.6713(19) 177.4
    O7 H7A O3 6_657 0.87 1.74 2.6104(18) 177.7
    O12 H12B O3 5_656 0.95 2.04 2.9355(15) 157.8
    O12 H12A O9 5_657 0.80 2.02 2.8063(14) 171.5
    O11 H11B O2 5_656 0.82 1.98 2.8042(14) 175.5
    O11 H11A O10 5_657 0.90 2.24 3.0494(15) 150.5
    O8 H8A O1 6_557 0.86 1.79 2.6559(19) 179.8
    O9 H9A O2 6_557 0.84 1.82 2.6504(19) 168.3
data_global
_journal_date_recd_electronic     2010-09-15
_journal_date_accepted     2010-10-14
_journal_name_full     'Acta Crystallographica, Section E'
_journal_year     2010
_journal_volume     66
_journal_issue     11
_journal_page_first     m1460
_journal_page_last     m1461
_journal_paper_category     QM
_journal_coeditor_code     WM2409
_publ_contact_author_name     'Yun-Xiao Liang'
_publ_contact_author_address
;
State Key Lab. Base of Novel Functional Materials and Preparation Science
Faculty of Materials Science and Chemical Engineering
Ningbo University
Ningbo, Zhejiang
315211, People's Republic of China
;
_publ_contact_author_email     'liangyunxiao@nbu.edu.cn'
_publ_contact_author_fax     '086 574 87600734'
_publ_contact_author_phone     '086 574 87600874'
_publ_section_title
;
A novel inorganic--organic hybrid borate,
poly-{[Na~2~(C~4~H~2~O~4~)(H~3~BO~3~)(H~2~O)~4~].H~3~BO~3~}
;
_publ_section_title_footnote     .
loop_
    _publ_author_name
    _publ_author_footnote
    _publ_author_address
    'Zhi-Dong Shao' .
;
State Key Laboratory Base of Novel Functional Materials and Preparation Science
Faculty of Materials Science and Chemical Engineering
Ningbo University
Ningbo, Zhejiang
315211, People's Republic of China
;
    'Yu-Qi Zhang' .
;
State Key Laboratory Base of Novel Functional Materials and Preparation Science
Faculty of Materials Science and Chemical Engineering
Ningbo University
Ningbo, Zhejiang
315211, People's Republic of China
;
    'Shu-Li Wu' .
;
State Key Laboratory Base of Novel Functional Materials and Preparation Science
Faculty of Materials Science and Chemical Engineering
Ningbo University
Ningbo, Zhejiang
315211, People's Republic of China
;
    'Yun-Xiao Liang' .
;
State Key Laboratory Base of Novel Functional Materials and Preparation Science
Faculty of Materials Science and Chemical Engineering
Ningbo University
Ningbo, Zhejiang
315211, People's Republic of China
;
_publ_section_synopsis     .
