# Supplementary material for: A novel inorganic–organic hybrid borate, poly{[Na2(C4H2O4)(H3BO3)(H2O)4]·H3BO3}
Source: Acta Crystallogr Sect E Struct Rep Online. 2010 Oct 23;66(Pt 11):m1460–1. doi: 10.1107/S1600536810041358 (PMC3009159; doi:10.1107/S1600536810041358)
Supplement: Supplementary file 2 [file e-66-m1460-Isup2.hkl]

# 
# h,k,l, Fc-squared, Fo-squared, sigma(Fo-squared) and status flag 
# 
data_I
_shelx_title ' TREF in Pnma' 
_shelx_refln_list_code          4 
_shelx_F_calc_maximum      301.66 
_exptl_crystal_F_000       736.00 
_reflns_d_resolution_high  0.7717 
 
loop_ 
 _symmetry_equiv_pos_as_xyz 
 'x, y, z' 
 '-x+1/2, -y, z+1/2' 
 'x+1/2, -y+1/2, -z+1/2' 
 '-x, y+1/2, -z' 
 '-x, -y, -z' 
 'x-1/2, y, -z-1/2' 
 '-x-1/2, y-1/2, z-1/2' 
 'x, -y-1/2, z' 
 
_cell_length_a    14.1158 
_cell_length_b     6.9347 
_cell_length_c    14.9973 
_cell_angle_alpha  90.000 
_cell_angle_beta   90.000 
_cell_angle_gamma  90.000 
 
_shelx_F_squared_multiplier     1.000 
 
loop_ 
 _refln_index_h 
 _refln_index_k 
 _refln_index_l 
 _refln_F_squared_calc 
 _refln_F_squared_meas 
 _refln_F_squared_sigma 
 _refln_observed_status 
   4   0   0     1260.72     1215.20     11.96 o 
   6   0   0     2612.96     2483.77     23.85 o 
   8   0   0     5939.36     5712.57     57.03 o 
  10   0   0      344.45      344.75      7.78 o 
  12   0   0       27.11       26.75      3.55 o 
  14   0   0        0.04        2.61      2.47 o 
  16   0   0      794.90      745.63     13.91 o 
  18   0   0        1.50        4.65      4.88 o 
   2   1   0       10.44       19.04      1.08 o 
   4   1   0     4093.58     4326.60     86.87 o 
   6   1   0     7661.61     8242.83    129.25 o 
   8   1   0      252.89      260.42      4.89 o 
  10   1   0       45.08       40.23      2.46 o 
  12   1   0      172.75      161.79      7.77 o 
  14   1   0       18.10       17.80      2.14 o 
  16   1   0       10.60       10.58      3.32 o 
  18   1   0        0.57        1.06      6.02 o 
   0   2   0    90995.82   100030.28   1045.52 o 
   2   2   0        1.92        2.65      0.64 o 
   4   2   0    25141.39    28257.81    173.65 o 
   6   2   0     1534.54     1428.30      9.18 o 
   8   2   0      901.96      870.20      6.82 o 
  10   2   0      195.69      198.19      3.90 o 
  12   2   0     1626.93     1601.21     12.23 o 
  14   2   0        0.02        0.75      1.24 o 
  16   2   0       11.80        9.18      4.60 o 
   2   3   0        2.10        6.14      0.65 o 
   4   3   0     1476.27     1754.73     10.02 o 
   6   3   0     2709.94     2524.12     13.69 o 
   8   3   0      145.42      138.95      1.90 o 
  10   3   0       44.25       42.27      1.96 o 
  12   3   0      102.07       95.52      3.77 o 
  14   3   0        0.87        4.22      3.74 o 
  16   3   0       10.00       11.63      5.62 o 
   0   4   0    64872.05    74113.99    765.66 o 
   2   4   0        0.10        0.68      0.82 o 
   4   4   0        2.87        7.34      0.60 o 
   6   4   0      380.56      348.74     15.45 o 
   8   4   0     1689.56     1601.03     33.66 o 
  10   4   0       29.29       28.93      3.39 o 
  12   4   0       13.69       11.74      2.17 o 
  14   4   0        3.06        3.08      6.96 o 
  16   4   0      275.71      281.91     16.58 o 
   2   5   0        0.13        0.22      1.18 o 
   4   5   0      505.15      540.86      7.04 o 
   6   5   0      687.46      641.35     15.81 o 
   8   5   0       32.44       32.37      5.84 o 
  10   5   0        1.56        2.87      5.76 o 
  12   5   0       32.65       19.60     15.83 o 
  14   5   0       15.59        8.09      6.91 o 
   0   6   0     4782.21     4705.71     42.64 o 
   2   6   0        7.71        9.08      1.49 o 
   4   6   0     1605.65     1615.98     12.88 o 
   6   6   0      126.59      125.18      6.87 o 
   8   6   0       15.52       21.72      7.11 o 
  10   6   0        9.28       16.43      6.65 o 
  12   6   0      161.49      175.63     15.83 o 
   2   7   0        1.17        1.84      1.51 o 
   4   7   0      136.57      144.51      9.30 o 
   6   7   0       65.18       74.02      6.70 o 
   8   7   0       12.89       16.90      6.33 o 
  10   7   0        2.37        2.53      7.46 o 
   0   8   0     1947.33     1953.50     20.36 o 
   2   8   0        3.73        2.33      3.05 o 
   4   8   0       18.15        5.49      4.46 o 
   6   8   0        5.56        8.86      8.26 o 
   8   8   0       79.21      115.14      8.79 o 
   2   0   1      632.42      597.90      4.42 o 
   3   0   1      369.37      376.01      2.86 o 
   4   0   1        8.38        7.23      1.04 o 
   5   0   1       53.41       48.85      1.52 o 
   6   0   1      886.49      838.80      5.77 o 
   7   0   1     1161.97     1167.15      7.96 o 
   8   0   1        4.58       10.25      1.46 o 
   9   0   1     2433.45     2562.53     16.92 o 
  10   0   1       28.23       26.07      2.36 o 
  11   0   1     1615.71     1543.82     11.59 o 
  12   0   1      144.67      154.47      3.74 o 
  13   0   1       14.38       13.80      2.66 o 
  14   0   1       10.12        9.77      2.68 o 
  15   0   1      221.09      209.50      4.77 o 
  16   0   1       44.70       51.61      5.01 o 
  17   0   1     1137.91     1266.27     12.83 o 
  18   0   1       29.11       25.77      4.18 o 
   0   1   1     4122.96     4463.26     30.58 o 
   1   1   1      126.44      113.57      0.78 o 
   2   1   1      449.23      415.93      1.70 o 
   3   1   1     1899.96     1978.90     15.27 o 
   4   1   1     5201.56     5538.81     63.05 o 
   5   1   1     2239.94     2475.32     10.87 o 
   6   1   1     1637.01     1665.54      8.02 o 
   7   1   1       24.87       37.11      1.34 o 
   8   1   1     2496.91     2495.79     11.32 o 
   9   1   1       53.69       57.21      1.55 o 
  10   1   1        0.69        2.19      0.93 o 
  11   1   1      828.52      736.93      4.89 o 
  12   1   1     2787.20     2744.49     14.90 o 
  13   1   1        8.97        8.49      1.66 o 
  14   1   1       19.67       15.40      1.76 o 
  15   1   1      179.32      181.15      3.38 o 
  16   1   1      433.21      446.65      4.48 o 
  17   1   1      124.74      124.49      4.07 o 
  18   1   1        6.44        6.18      2.93 o 
   1   2   1      103.20      101.61      1.11 o 
   2   2   1      746.75      720.98      5.00 o 
   3   2   1     1510.57     1558.90      7.19 o 
   4   2   1        0.74        4.84      0.59 o 
   5   2   1      339.56      359.64      2.08 o 
   6   2   1       14.69       18.50      1.23 o 
   7   2   1      129.87      124.84      1.64 o 
   8   2   1        3.89        7.86      1.05 o 
   9   2   1     1325.10     1373.02      7.00 o 
  10   2   1      100.22      100.38      1.72 o 
  11   2   1      702.17      695.58      5.26 o 
  12   2   1      154.07      152.32      2.77 o 
  13   2   1       26.74       27.95      1.54 o 
  14   2   1       40.06       44.30      2.04 o 
  15   2   1       73.64       66.24      2.33 o 
  16   2   1       56.96       56.89      3.08 o 
  17   2   1      913.37     1014.52     10.63 o 
   0   3   1      662.73      575.21      4.36 o 
   1   3   1       19.64       17.01      0.93 o 
   2   3   1      282.61      283.02      1.76 o 
   3   3   1     1027.40     1107.16      5.24 o 
   4   3   1     4716.63     4928.46     42.86 o 
   5   3   1     1176.32     1229.55      6.97 o 
   6   3   1      881.73      846.28      4.53 o 
   7   3   1        2.77        4.15      1.02 o 
   8   3   1      611.59      621.81      3.97 o 
   9   3   1        5.39        5.66      0.99 o 
  10   3   1        0.75        0.36      0.86 o 
  11   3   1      414.26      378.56      3.66 o 
  12   3   1     2236.26     2232.41     13.36 o 
  13   3   1        0.33       -0.36      1.29 o 
  14   3   1        4.56        3.52      1.08 o 
  15   3   1      150.17      151.79      3.62 o 
  16   3   1      173.40      168.20      6.13 o 
  17   3   1       80.66       79.38      6.01 o 
   1   4   1      125.84      130.92      1.67 o 
   2   4   1       75.01       71.80      1.65 o 
   3   4   1       86.96       93.20      1.12 o 
   4   4   1        0.39        1.19      0.77 o 
   5   4   1       28.86       29.16      0.92 o 
   6   4   1       79.33       67.95      1.70 o 
   7   4   1      170.78      157.19      2.44 o 
   8   4   1        2.50        2.85      1.58 o 
   9   4   1      623.02      639.07      7.61 o 
  10   4   1        3.10        3.33      0.60 o 
  11   4   1      578.30      545.83     13.06 o 
  12   4   1       53.58       52.82      2.02 o 
  13   4   1        8.24        7.29      1.70 o 
  14   4   1        3.74        6.37      3.32 o 
  15   4   1       84.09       82.00      8.05 o 
  16   4   1       22.27       21.09      8.71 o 
   0   5   1     1365.41     1378.70      9.06 o 
   1   5   1       57.31       63.11      1.52 o 
   2   5   1        3.64        4.27      0.91 o 
   3   5   1      154.42      164.20      1.63 o 
   4   5   1      262.30      265.71      2.50 o 
   5   5   1      180.60      173.60      2.01 o 
   6   5   1      124.93      113.39      2.65 o 
   7   5   1       39.76       39.80      2.46 o 
   8   5   1      912.86      942.05     11.90 o 
   9   5   1       10.15       10.36      4.40 o 
  10   5   1        2.32       -1.01      3.31 o 
  11   5   1      239.23      223.62      8.87 o 
  12   5   1      355.42      368.23      9.93 o 
  13   5   1        1.08       -3.77      5.56 o 
  14   5   1        4.30        1.43      6.42 o 
  15   5   1       50.03       45.73      8.30 o 
   1   6   1       26.50       28.53      1.34 o 
   2   6   1       28.52       27.33      1.26 o 
   3   6   1       75.95       78.96      1.79 o 
   4   6   1        0.72       -0.64      1.73 o 
   5   6   1       43.30       41.96      1.36 o 
   6   6   1        0.32        0.82      2.78 o 
   7   6   1        0.00        0.98      3.76 o 
   8   6   1        0.29        6.27      3.91 o 
   9   6   1      119.99      126.21      7.04 o 
  10   6   1       10.60       12.79      4.86 o 
  11   6   1      129.93      138.93      7.49 o 
  12   6   1       30.67       31.82      6.96 o 
  13   6   1        8.37        8.50      5.75 o 
   0   7   1        2.29        1.00      1.46 o 
   1   7   1        0.05       -0.12      0.97 o 
   2   7   1       16.74       15.66      1.44 o 
   3   7   1       88.37       94.55      1.74 o 
   4   7   1      536.28      573.78      5.88 o 
   5   7   1       78.34       76.70      4.45 o 
   6   7   1       52.96       61.53      5.98 o 
   7   7   1        6.94        7.42      3.52 o 
   8   7   1        5.62       -2.14      3.84 o 
   9   7   1        0.88        3.39      5.98 o 
  10   7   1        0.73        3.19      4.61 o 
  11   7   1       45.23       31.76      8.29 o 
   1   8   1       38.61       31.10      5.65 o 
   2   8   1        3.63        0.75      1.86 o 
   3   8   1        2.52        2.44      1.99 o 
   4   8   1        0.01        0.06      1.87 o 
   5   8   1        4.22        2.55      2.68 o 
   6   8   1        0.17        1.34      3.38 o 
   7   8   1        0.06        8.36      5.17 o 
   8   8   1        2.21        3.63      6.03 o 
   1   0   2      955.46      967.42      7.11 o 
   2   0   2        0.18        1.11      0.66 o 
   3   0   2     2820.54     2628.09     16.53 o 
   4   0   2     2040.24     2037.04     12.06 o 
   5   0   2       71.37       85.60      2.12 o 
   6   0   2       16.97        8.18      1.32 o 
   7   0   2      551.95      469.37      4.95 o 
   8   0   2    14126.13    14857.64    160.37 o 
   9   0   2     2576.84     2619.82     20.69 o 
  10   0   2       15.76       12.46      2.48 o 
  11   0   2      196.63      191.52      4.02 o 
  12   0   2      483.44      483.95      6.16 o 
  13   0   2        5.89        3.14      2.54 o 
  14   0   2       25.64       20.85      2.99 o 
  15   0   2      174.38      174.36      4.67 o 
  16   0   2      517.51      562.71      7.52 o 
  17   0   2       28.56       21.37      3.53 o 
  18   0   2       46.76       58.22      5.03 o 
   1   1   2      149.29      146.68      1.37 o 
   2   1   2      137.16      154.08      1.39 o 
   3   1   2     3151.18     3299.70     54.68 o 
   4   1   2     2631.88     2687.97     12.49 o 
   5   1   2     3249.02     3523.63     17.91 o 
   6   1   2      135.07       90.36      1.44 o 
   7   1   2        9.00        6.21      0.85 o 
   8   1   2       56.59       58.79      1.67 o 
   9   1   2       18.30       17.82      1.41 o 
  10   1   2       56.24       56.25      2.15 o 
  11   1   2      258.55      243.61      3.14 o 
  12   1   2     2174.76     2116.30     37.02 o 
  13   1   2      558.20      528.90      5.10 o 
  14   1   2        2.59        1.56      1.88 o 
  15   1   2      217.80      223.41      3.60 o 
  16   1   2        2.79        1.59      1.93 o 
  17   1   2       25.20       25.69      3.26 o 
  18   1   2        6.24        6.55      2.72 o 
   0   2   2    35788.37    40749.43    263.67 o 
   1   2   2     6961.86     7643.05     34.56 o 
   2   2   2      159.35      133.88      1.70 o 
   3   2   2      486.93      392.69      2.43 o 
   4   2   2    12628.33    14153.69     66.59 o 
   5   2   2     1268.56     1217.73      6.91 o 
   6   2   2       15.30       17.62      1.24 o 
   7   2   2      312.55      280.59      2.82 o 
   8   2   2      439.34      475.97      5.95 o 
   9   2   2      490.16      538.75      4.74 o 
  10   2   2        2.58        2.80      1.69 o 
  11   2   2       56.27       59.17      2.43 o 
  12   2   2     3234.33     3181.69     17.88 o 
  13   2   2       49.98       48.74      1.85 o 
  14   2   2        5.15        5.76      0.99 o 
  15   2   2        9.64        8.18      2.78 o 
  16   2   2        8.00       12.18      2.14 o 
  17   2   2        1.41        0.30      2.32 o 
   1   3   2       31.27       31.40      0.78 o 
   2   3   2       73.19       71.88      1.05 o 
   3   3   2     1529.01     1629.12      7.89 o 
   4   3   2     1010.50     1037.90      5.74 o 
   5   3   2      985.87     1030.29      6.73 o 
   6   3   2      114.25      100.29      2.99 o 
   7   3   2        0.02        1.27      0.87 o 
   8   3   2       17.49       21.27      0.91 o 
   9   3   2        1.48        2.64      1.01 o 
  10   3   2        3.61        6.56      1.58 o 
  11   3   2      261.43      242.57      2.89 o 
  12   3   2     1196.11     1160.56      8.34 o 
  13   3   2      263.70      261.95      4.18 o 
  14   3   2        0.34       -0.16      1.45 o 
  15   3   2       90.85       94.79      3.26 o 
  16   3   2        0.69       -0.35      2.01 o 
  17   3   2       17.28       18.79      3.56 o 
   0   4   2       17.94       13.80      1.99 o 
   1   4   2      105.06      117.31      1.48 o 
   2   4   2        1.21        0.50      0.51 o 
   3   4   2      302.36      301.86      2.56 o 
   4   4   2       45.95       45.44      1.40 o 
   5   4   2        2.87        3.86      0.79 o 
   6   4   2       18.22       12.23      1.14 o 
   7   4   2      158.73      148.41      2.54 o 
   8   4   2     3593.52     3615.41     27.56 o 
   9   4   2      602.03      610.43      7.48 o 
  10   4   2        0.00        0.91      1.03 o 
  11   4   2       21.64       17.49      2.71 o 
  12   4   2      196.15      186.52      6.37 o 
  13   4   2        0.90       -0.79      0.85 o 
  14   4   2       12.74       11.57      2.21 o 
  15   4   2       66.79       73.09      6.14 o 
  16   4   2      235.49      254.35      9.57 o 
   1   5   2       16.95       20.56      1.03 o 
   2   5   2       35.03       42.61      1.58 o 
   3   5   2      239.69      251.36      2.21 o 
   4   5   2      197.11      220.32      2.60 o 
   5   5   2      314.50      292.61      3.84 o 
   6   5   2        8.44        5.50      1.57 o 
   7   5   2       51.11       49.57      1.49 o 
   8   5   2       10.79       10.03      1.71 o 
   9   5   2        8.40        6.68      1.07 o 
  10   5   2       13.83       11.86      2.58 o 
  11   5   2       53.69       42.45      5.48 o 
  12   5   2      431.53      451.20      9.46 o 
  13   5   2       98.99      110.60      7.82 o 
  14   5   2       10.18       10.09      5.65 o 
  15   5   2       61.58       61.55      7.50 o 
   0   6   2      852.54      814.09      9.13 o 
   1   6   2      237.79      228.51      2.52 o 
   2   6   2       34.21       31.81      1.30 o 
   3   6   2        6.34        6.52      0.53 o 
   4   6   2      833.01      859.79      5.94 o 
   5   6   2      130.65      127.43      2.74 o 
   6   6   2        2.18        1.46      1.12 o 
   7   6   2        0.00        0.93      0.66 o 
   8   6   2       92.55      101.40      5.75 o 
   9   6   2       34.59       40.17      5.40 o 
  10   6   2       23.92       28.24      5.96 o 
  11   6   2       15.61       15.63      5.60 o 
  12   6   2      465.74      502.26     12.72 o 
  13   6   2        9.52        8.57      5.27 o 
   1   7   2        0.88       -0.58      1.19 o 
   2   7   2        2.46        3.48      0.95 o 
   3   7   2      129.51      128.34      3.02 o 
   4   7   2       46.97       46.07      1.94 o 
   5   7   2       27.39       25.06      1.56 o 
   6   7   2       16.45       15.76      4.02 o 
   7   7   2        1.58       -1.66      3.55 o 
   8   7   2        4.09        9.93      4.47 o 
   9   7   2        0.04       -2.41      3.41 o 
  10   7   2        3.13        2.55      3.83 o 
  11   7   2       53.46       56.78      6.34 o 
   0   8   2        0.00        0.18      1.59 o 
   1   8   2        8.80        2.06      1.55 o 
   2   8   2        0.02       -0.39      1.49 o 
   3   8   2        7.49        2.50      2.51 o 
   4   8   2        0.82       -0.23      1.91 o 
   5   8   2        4.55        4.31      3.29 o 
   6   8   2        6.20        2.96      3.77 o 
   7   8   2       11.43        9.68      6.81 o 
   8   8   2      192.25      222.32      8.70 o 
   1   0   3      385.27      351.60      3.48 o 
   2   0   3     1031.12      929.17      5.69 o 
   3   0   3      453.84      460.46      4.46 o 
   4   0   3       32.39       48.06      1.52 o 
   5   0   3      174.17      215.66      2.42 o 
   6   0   3     2344.00     2269.07     15.65 o 
   7   0   3     1443.25     1443.58     11.01 o 
   8   0   3     1438.38     1302.61     10.21 o 
   9   0   3        0.18        1.76      1.92 o 
  10   0   3        6.85        5.65      2.16 o 
  11   0   3      143.66      136.00      4.17 o 
  12   0   3      261.01      280.49      5.85 o 
  13   0   3       46.00       45.32      3.05 o 
  14   0   3        3.74        4.33      2.72 o 
  15   0   3      111.08      117.14      5.22 o 
  16   0   3        0.10       -1.40      2.94 o 
  17   0   3      202.06      227.53      5.80 o 
  18   0   3       28.29       25.35      5.06 o 
   0   1   3     3993.42     4096.17     28.30 o 
   1   1   3     3523.65     3549.73     14.96 o 
   2   1   3      173.79      155.22      1.51 o 
   3   1   3      298.47      317.88      1.95 o 
   4   1   3     3896.17     4031.93     44.25 o 
   5   1   3     8326.47     9773.21     94.14 o 
   6   1   3     1935.66     1986.76     10.12 o 
   7   1   3      230.10      204.16      2.01 o 
   8   1   3     2106.45     2000.37     11.08 o 
   9   1   3      119.89      117.49      2.39 o 
  10   1   3        2.21        2.89      1.30 o 
  11   1   3        0.04        0.69      1.15 o 
  12   1   3      378.57      403.58      9.03 o 
  13   1   3       75.63       87.55      2.71 o 
  14   1   3        0.09       -1.35      1.78 o 
  15   1   3       37.36       40.66      2.35 o 
  16   1   3       67.74       65.31      4.11 o 
  17   1   3       49.04       55.02      4.47 o 
   1   2   3     4271.41     4670.97     29.22 o 
   2   2   3      408.77      376.52      2.37 o 
   3   2   3     1689.40     1707.86      7.93 o 
   4   2   3       45.97       38.16      1.06 o 
   5   2   3      555.12      581.39      3.30 o 
   6   2   3     2150.25     2101.60     10.40 o 
   7   2   3       24.97       25.78      1.26 o 
   8   2   3      927.78      939.06      5.68 o 
   9   2   3      152.13      175.00      3.13 o 
  10   2   3       25.37       29.48      1.93 o 
  11   2   3      153.43      150.44      2.91 o 
  12   2   3      229.40      239.02      3.91 o 
  13   2   3      138.26      146.93      3.45 o 
  14   2   3       60.89       65.47      2.95 o 
  15   2   3        5.38        7.27      2.40 o 
  16   2   3        0.72        2.56      2.33 o 
  17   2   3      113.76      128.52      3.76 o 
   0   3   3     1113.95     1122.14      7.89 o 
   1   3   3      728.92      720.32      3.53 o 
   2   3   3       15.80       16.37      0.72 o 
   3   3   3      416.91      427.59      4.23 o 
   4   3   3     3249.05     3303.05     14.59 o 
   5   3   3     1795.51     1849.99     10.30 o 
   6   3   3      748.78      723.92      5.45 o 
   7   3   3       20.89       19.06      1.10 o 
   8   3   3      650.01      647.46      4.46 o 
   9   3   3        7.77        7.36      1.14 o 
  10   3   3        2.06       -0.03      0.95 o 
  11   3   3       47.47       44.60      1.93 o 
  12   3   3       82.14       85.92      3.86 o 
  13   3   3       64.73       73.81      3.00 o 
  14   3   3        0.01        0.39      1.73 o 
  15   3   3        4.56        4.06      2.05 o 
  16   3   3       12.90        6.68      3.44 o 
  17   3   3       21.03       15.64      4.72 o 
   1   4   3       10.99       23.13      0.96 o 
   2   4   3      199.99      205.48      1.94 o 
   3   4   3       38.70       44.67      1.33 o 
   4   4   3        7.78        7.49      1.02 o 
   5   4   3        0.89        1.08      0.95 o 
   6   4   3      394.36      346.83      4.68 o 
   7   4   3      486.65      475.10      4.58 o 
   8   4   3      424.07      448.77      4.91 o 
   9   4   3        7.64        3.76      1.87 o 
  10   4   3        7.62       13.31      1.95 o 
  11   4   3       11.20       10.18      1.99 o 
  12   4   3      116.79      104.96      4.83 o 
  13   4   3       30.77       30.95      3.72 o 
  14   4   3        3.65        4.47      2.07 o 
  15   4   3       45.78       49.88      3.99 o 
  16   4   3        1.42        0.51      4.48 o 
   0   5   3     1399.61     1452.11     11.56 o 
   1   5   3      801.34      806.14      4.92 o 
   2   5   3       11.46       10.48      1.02 o 
   3   5   3        3.72        4.81      1.18 o 
   4   5   3      354.61      358.53      3.45 o 
   5   5   3      662.47      637.57      4.79 o 
   6   5   3      213.78      199.68      2.77 o 
   7   5   3      125.68      124.10      2.79 o 
   8   5   3      625.96      637.03      8.93 o 
   9   5   3       79.91       81.86      2.75 o 
  10   5   3        0.03       -0.34      1.33 o 
  11   5   3        0.03        0.51      1.42 o 
  12   5   3      119.62      109.86     17.16 o 
  13   5   3        0.09        0.83      3.40 o 
  14   5   3        0.05       -0.21      3.96 o 
   1   6   3      181.25      197.73      2.59 o 
   2   6   3       41.39       39.83      1.28 o 
   3   6   3       89.98       87.63      2.12 o 
   4   6   3        1.41        0.98      1.43 o 
   5   6   3       99.14      101.33      2.70 o 
   6   6   3      108.40      105.17      2.10 o 
   7   6   3        4.64        3.24      1.77 o 
   8   6   3      138.86      131.17      5.03 o 
   9   6   3        6.37        6.52      2.30 o 
  10   6   3        0.35        5.09      2.74 o 
  11   6   3       65.87       60.38      6.89 o 
  12   6   3       42.54       44.55      6.08 o 
  13   6   3       47.27       56.38      6.03 o 
   0   7   3       45.30       56.59      2.48 o 
   1   7   3       25.54       24.07      1.99 o 
   2   7   3        0.42        0.32      0.94 o 
   3   7   3       46.34       58.52      2.32 o 
   4   7   3      449.74      453.17      5.13 o 
   5   7   3        1.13        1.34      1.30 o 
   6   7   3       33.66       33.64      2.72 o 
   7   7   3        6.03        9.86      4.19 o 
   8   7   3       16.19       15.18      4.36 o 
   9   7   3        0.00       -1.15      3.45 o 
  10   7   3        0.29       -0.20      3.55 o 
  11   7   3       47.99       40.13      8.20 o 
   1   8   3        3.95        1.31      1.61 o 
   2   8   3       10.32        4.42      1.92 o 
   3   8   3        2.08        0.31      2.20 o 
   4   8   3        1.00        0.95      2.75 o 
   5   8   3        1.93       -0.23      2.64 o 
   6   8   3        9.27        6.79      4.10 o 
   7   8   3       46.72       27.71     11.15 o 
   0   0   4     6108.98     6785.70     80.65 o 
   1   0   4     1463.24     1468.34     10.20 o 
   2   0   4        6.57        2.87      1.13 o 
   3   0   4      234.68      264.73      2.66 o 
   4   0   4       26.55       56.03      2.00 o 
   5   0   4        1.24        0.86      0.86 o 
   6   0   4     2353.48     2243.34     13.13 o 
   7   0   4        9.58        5.81      1.68 o 
   8   0   4     1782.49     1692.90     12.94 o 
   9   0   4        3.00        6.11      2.82 o 
  10   0   4       25.13       15.11      2.48 o 
  11   0   4       88.86       85.50      3.06 o 
  12   0   4      404.36      366.06      6.32 o 
  13   0   4        6.10        2.89      2.58 o 
  14   0   4       73.32       74.64      4.17 o 
  15   0   4      103.68      104.20      4.15 o 
  16   0   4      386.02      374.45      6.64 o 
  17   0   4       44.27       37.79      8.27 o 
   1   1   4      972.65      920.15      4.80 o 
   2   1   4      279.98      279.28      1.96 o 
   3   1   4      617.08      651.99      3.78 o 
   4   1   4     1863.38     1823.81      8.38 o 
   5   1   4     3334.00     3389.47     15.46 o 
   6   1   4     4078.90     4253.66     18.76 o 
   7   1   4      200.73      231.68      1.97 o 
   8   1   4       23.74       19.50      1.06 o 
   9   1   4      274.73      253.66      2.95 o 
  10   1   4      430.96      396.64      3.83 o 
  11   1   4       21.66       23.85      2.01 o 
  12   1   4     2097.70     1961.46     12.09 o 
  13   1   4       33.81       29.40      2.33 o 
  14   1   4        4.56        4.41      1.83 o 
  15   1   4        0.32        1.69      1.56 o 
  16   1   4       12.74       11.86      2.74 o 
  17   1   4       16.54       10.58      3.08 o 
   0   2   4      230.13      295.16      2.86 o 
   1   2   4     2176.12     2316.18      9.66 o 
   2   2   4      872.30      786.16      3.87 o 
   3   2   4     4743.44     4843.98     33.14 o 
   4   2   4     3768.51     3805.55     18.43 o 
   5   2   4     2837.91     2931.68     14.82 o 
   6   2   4      287.80      303.69      2.29 o 
   7   2   4     2256.32     2171.35     11.55 o 
   8   2   4        1.67        3.24      1.07 o 
   9   2   4      742.11      752.28      5.45 o 
  10   2   4       41.16       35.42      1.72 o 
  11   2   4     1210.14     1180.69      8.26 o 
  12   2   4        7.07       17.09      2.20 o 
  13   2   4      118.36      115.30      3.13 o 
  14   2   4        2.91        4.12      2.26 o 
  15   2   4       16.44       16.01      2.62 o 
  16   2   4       70.96       65.73      3.46 o 
  17   2   4        0.05        2.45      2.28 o 
   1   3   4      272.77      276.30      2.03 o 
   2   3   4      150.41      148.75      1.54 o 
   3   3   4       13.86       25.07      1.06 o 
   4   3   4      559.73      539.90      4.34 o 
   5   3   4     1983.90     1929.80      9.18 o 
   6   3   4     1925.14     1910.71     11.06 o 
   7   3   4      259.29      245.60      2.48 o 
   8   3   4        7.78        7.54      0.82 o 
   9   3   4      105.60      105.35      1.92 o 
  10   3   4      196.78      185.86      2.54 o 
  11   3   4       77.32       72.18      2.04 o 
  12   3   4     1170.60     1108.42      8.19 o 
  13   3   4       35.23       35.19      2.54 o 
  14   3   4       20.17       17.24      2.23 o 
  15   3   4       10.56       13.91      2.34 o 
  16   3   4        8.29        4.79      2.84 o 
   0   4   4     1379.65     1459.81     10.45 o 
   1   4   4      353.90      370.61      2.84 o 
   2   4   4       20.50       25.89      0.99 o 
   3   4   4        5.84        8.11      0.84 o 
   4   4   4        2.88        3.72      1.12 o 
   5   4   4        4.26        4.60      1.10 o 
   6   4   4      472.28      428.38      4.90 o 
   7   4   4        1.69        3.18      1.78 o 
   8   4   4      521.68      521.32      5.65 o 
   9   4   4        1.96        0.41      1.15 o 
  10   4   4       31.16       36.55      2.29 o 
  11   4   4       37.70       36.97      2.92 o 
  12   4   4       77.85       74.39      3.14 o 
  13   4   4        0.76        1.10      1.99 o 
  14   4   4       25.70       22.40      3.69 o 
  15   4   4       38.58       27.72      4.31 o 
   1   5   4      350.09      348.54      2.86 o 
   2   5   4       88.01       88.85      1.91 o 
   3   5   4       61.55       62.69      2.03 o 
   4   5   4       64.54       60.07      1.71 o 
   5   5   4      359.91      348.03      3.30 o 
   6   5   4      290.22      279.19      2.85 o 
   7   5   4        0.27        1.76      1.61 o 
   8   5   4        0.33       -0.28      1.40 o 
   9   5   4      104.67       97.42      2.65 o 
  10   5   4      141.41      136.43      3.52 o 
  11   5   4        0.16        0.63      1.32 o 
  12   5   4      444.96      411.82      9.21 o 
  13   5   4        5.69        6.73      4.22 o 
  14   5   4        6.50        2.06      3.90 o 
   0   6   4        7.62        9.74      2.06 o 
   1   6   4       24.60       26.58      1.63 o 
   2   6   4       24.95       22.10      1.21 o 
   3   6   4      365.51      379.45      4.23 o 
   4   6   4      269.25      285.57      3.55 o 
   5   6   4      191.24      203.17      3.17 o 
   6   6   4        5.79        4.95      1.34 o 
   7   6   4      115.70      101.22      2.79 o 
   8   6   4        0.61        0.03      1.91 o 
   9   6   4       43.51       41.24      2.56 o 
  10   6   4        0.07        2.37      2.26 o 
  11   6   4      120.52      137.60      6.08 o 
  12   6   4       11.36       15.16      4.37 o 
  13   6   4       19.08       19.59      5.74 o 
   1   7   4       14.71       14.97      1.55 o 
   2   7   4       15.02       16.68      1.25 o 
   3   7   4       17.13       18.44      2.15 o 
   4   7   4        5.83        5.20      1.93 o 
   5   7   4      194.42      179.67      3.71 o 
   6   7   4       53.90       55.00      2.56 o 
   7   7   4       47.23       44.69      3.55 o 
   8   7   4        0.13       -0.48      2.65 o 
   9   7   4        9.41        7.80      4.30 o 
  10   7   4       23.33       20.27      4.81 o 
   0   8   4       93.23      101.13      4.88 o 
   1   8   4       20.89        8.07      3.50 o 
   2   8   4        7.87        3.29      1.90 o 
   3   8   4       16.16       10.16      3.88 o 
   4   8   4        0.29        0.55      2.24 o 
   5   8   4        1.22        1.84      3.43 o 
   6   8   4       13.76       23.08      5.33 o 
   7   8   4        0.09       -0.52      3.54 o 
   1   0   5     8808.47     9538.24     66.37 o 
   2   0   5     2693.37     2553.68     15.44 o 
   3   0   5     2709.87     3082.69     18.64 o 
   4   0   5       69.62       67.99      1.86 o 
   5   0   5        5.17       12.79      1.30 o 
   6   0   5      124.12       91.48      2.74 o 
   7   0   5     4812.15     4778.76     27.87 o 
   8   0   5     1059.91     1124.20     10.97 o 
   9   0   5      123.90      107.69      2.72 o 
  10   0   5     1123.57     1071.65      9.74 o 
  11   0   5       47.51       45.57      2.54 o 
  12   0   5       77.71       66.07      3.15 o 
  13   0   5       45.50       46.71      3.09 o 
  14   0   5       85.11       90.16      3.49 o 
  15   0   5      212.39      208.88      4.90 o 
  16   0   5        5.45        8.80      3.31 o 
  17   0   5        2.71        2.75      3.96 o 
   0   1   5      724.37      699.92      5.18 o 
   1   1   5     1126.86     1212.66      5.96 o 
   2   1   5        1.20        4.17      0.97 o 
   3   1   5     2725.55     3031.61     13.38 o 
   4   1   5       34.82       34.95      1.19 o 
   5   1   5     2054.21     2135.28     10.33 o 
   6   1   5      471.58      474.60      3.38 o 
   7   1   5      332.74      322.33      2.56 o 
   8   1   5        7.25        9.71      1.31 o 
   9   1   5      217.42      220.71      2.82 o 
  10   1   5      109.18      102.06      1.99 o 
  11   1   5       87.31       96.83      2.45 o 
  12   1   5      177.04      212.07      3.43 o 
  13   1   5       93.70      100.80      2.58 o 
  14   1   5      587.58      590.15      5.36 o 
  15   1   5       42.18       45.03      2.46 o 
  16   1   5        2.93        5.29      2.32 o 
  17   1   5        9.19        7.43      2.70 o 
   1   2   5      103.47       94.48      1.41 o 
   2   2   5     2002.87     1783.47      7.94 o 
   3   2   5      639.76      667.61      3.99 o 
   4   2   5       12.19       12.71      1.00 o 
   5   2   5     1625.07     1593.77      8.30 o 
   6   2   5       70.62       75.63      1.67 o 
   7   2   5      191.89      167.84      2.50 o 
   8   2   5      902.55      907.85      5.60 o 
   9   2   5      118.17      131.86      2.21 o 
  10   2   5      790.84      759.54      5.54 o 
  11   2   5      970.95      944.23      6.44 o 
  12   2   5      119.82      102.86      2.70 o 
  13   2   5      206.95      203.35      3.76 o 
  14   2   5       86.74       88.10      3.37 o 
  15   2   5        1.84        1.16      1.80 o 
  16   2   5        0.00        0.72      1.95 o 
  17   2   5       25.02       13.38      3.89 o 
   0   3   5      375.30      368.04      4.80 o 
   1   3   5       55.48       54.56      1.21 o 
   2   3   5       30.69       29.14      1.20 o 
   3   3   5      234.41      253.22      2.25 o 
   4   3   5       62.26       61.36      2.04 o 
   5   3   5     1515.52     1455.39      7.85 o 
   6   3   5      160.51      170.65      1.63 o 
   7   3   5       18.98       26.02      1.14 o 
   8   3   5        5.54        4.99      0.84 o 
   9   3   5       30.27       32.99      1.43 o 
  10   3   5       95.55       95.90      2.33 o 
  11   3   5      154.13      150.34      2.40 o 
  12   3   5      134.66      152.87      2.89 o 
  13   3   5      146.52      155.64      3.46 o 
  14   3   5      295.22      288.38      3.88 o 
  15   3   5        4.96        7.73      3.14 o 
  16   3   5        2.40        5.27      3.51 o 
   1   4   5     1867.41     1998.24      9.60 o 
   2   4   5      745.28      698.82      4.37 o 
   3   4   5      254.93      254.96      2.40 o 
   4   4   5        7.93        7.86      1.32 o 
   5   4   5        0.36        2.24      1.16 o 
   6   4   5       28.11       28.92      2.11 o 
   7   4   5     1262.88     1228.08      8.78 o 
   8   4   5      210.22      209.79      3.93 o 
   9   4   5       34.25       30.35      2.03 o 
  10   4   5      364.88      359.42      5.51 o 
  11   4   5        2.87        4.50      1.95 o 
  12   4   5       29.09       26.99      2.68 o 
  13   4   5        8.36        6.90      2.49 o 
  14   4   5       25.18       20.34      2.78 o 
  15   4   5      109.08      101.81      4.64 o 
   0   5   5      257.53      249.28      3.88 o 
   1   5   5      328.89      310.99      2.76 o 
   2   5   5        2.21        1.31      0.85 o 
   3   5   5      297.24      284.26      3.05 o 
   4   5   5        4.28        6.53      1.52 o 
   5   5   5       18.36       17.88      1.56 o 
   6   5   5      117.48      122.08      2.12 o 
   7   5   5      220.56      216.53      3.99 o 
   8   5   5       15.06       16.72      2.00 o 
   9   5   5      128.60      131.70      2.88 o 
  10   5   5       22.03       24.39      2.74 o 
  11   5   5        1.25       -0.22      1.66 o 
  12   5   5       54.57       53.03      3.57 o 
  13   5   5       33.39       30.52      3.45 o 
  14   5   5      111.56      115.00      7.38 o 
   1   6   5       63.14       60.42      2.04 o 
   2   6   5      180.05      175.52      2.14 o 
   3   6   5      140.15      146.56      2.79 o 
   4   6   5        0.02       -0.38      1.50 o 
   5   6   5      119.73      119.37      2.55 o 
   6   6   5       10.58       12.37      1.89 o 
   7   6   5       13.22       11.29      2.03 o 
   8   6   5       55.90       52.38      4.55 o 
   9   6   5       24.74       20.36      3.49 o 
  10   6   5       82.40       80.16      4.21 o 
  11   6   5       96.32      112.70      6.16 o 
  12   6   5       16.72       24.43      5.42 o 
   0   7   5       34.38       40.25      3.56 o 
   1   7   5       13.18       11.11      1.43 o 
   2   7   5        6.42        5.68      1.04 o 
   3   7   5       28.34       24.65      3.05 o 
   4   7   5        6.52        8.16      2.06 o 
   5   7   5       63.13       63.04      2.96 o 
   6   7   5       12.75        9.06      2.36 o 
   7   7   5        0.62        0.91      2.49 o 
   8   7   5        1.29        2.20      2.64 o 
   9   7   5        0.15        0.14      2.26 o 
  10   7   5       18.06       18.69      5.23 o 
   1   8   5      143.45      141.31      4.17 o 
   2   8   5       39.45       35.10      8.20 o 
   3   8   5        0.47        2.17      2.44 o 
   4   8   5        0.00        1.89      3.39 o 
   5   8   5        1.12        0.52      3.47 o 
   6   8   5        0.63        2.31      3.83 o 
   0   0   6     2207.52     2483.95     24.38 o 
   1   0   6    12995.22    15380.05    112.80 o 
   2   0   6      551.66      571.32      5.98 o 
   3   0   6        6.16        9.74      1.65 o 
   4   0   6      101.39      103.81      2.34 o 
   5   0   6        8.14        8.43      1.67 o 
   6   0   6      611.55      562.50      6.04 o 
   7   0   6     6493.37     6506.79     42.59 o 
   8   0   6      128.27      123.61      2.58 o 
   9   0   6      605.77      603.10      6.09 o 
  10   0   6       66.14       58.76      3.34 o 
  11   0   6      349.00      361.98      5.44 o 
  12   0   6      287.86      260.72      4.81 o 
  13   0   6        2.74        5.45      2.86 o 
  14   0   6        6.49        6.42      3.19 o 
  15   0   6       46.95       57.32      4.13 o 
  16   0   6       95.49       98.30     11.31 o 
  17   0   6       34.54       19.57     10.27 o 
   1   1   6     3001.20     3077.24     14.36 o 
   2   1   6     2322.90     2075.33     10.99 o 
   3   1   6     1166.87     1147.94      6.36 o 
   4   1   6      209.90      218.21      2.00 o 
   5   1   6        1.50        3.98      1.27 o 
   6   1   6     2213.29     1954.41     10.14 o 
   7   1   6     1657.12     1627.94      8.72 o 
   8   1   6       60.07       60.63      1.75 o 
   9   1   6      278.61      287.65      3.07 o 
  10   1   6      442.12      420.20      4.02 o 
  11   1   6      521.82      497.96      4.57 o 
  12   1   6      128.19      109.59      3.01 o 
  13   1   6      242.89      253.05      4.14 o 
  14   1   6      840.27      806.18      7.15 o 
  15   1   6        5.47        3.57      2.27 o 
  16   1   6      131.24      145.64      4.09 o 
  17   1   6       82.67       89.87      3.87 o 
   0   2   6      810.83      913.92      6.91 o 
   1   2   6     1245.87     1197.65      6.05 o 
   2   2   6      272.33      334.13      2.50 o 
   3   2   6     3089.69     3265.59     14.80 o 
   4   2   6       31.34       28.65      1.66 o 
   5   2   6     1327.35     1398.17      6.97 o 
   6   2   6       29.29       35.84      1.26 o 
   7   2   6      688.59      663.95      4.05 o 
   8   2   6      133.85      141.61      2.62 o 
   9   2   6        0.34        1.85      1.22 o 
  10   2   6       85.73       79.22      2.22 o 
  11   2   6       48.66       52.38      2.96 o 
  12   2   6      186.09      167.73      3.10 o 
  13   2   6      131.86      129.17      2.99 o 
  14   2   6       31.09       31.44      2.67 o 
  15   2   6       35.36       33.88      2.89 o 
  16   2   6       60.83       66.77      4.10 o 
   1   3   6      692.46      653.32      3.94 o 
   2   3   6     1064.85      919.23      4.92 o 
   3   3   6     1098.97     1008.99      5.68 o 
   4   3   6       32.27       27.29      1.10 o 
   5   3   6       58.98       49.00      1.87 o 
   6   3   6     1457.26     1372.31      7.51 o 
   7   3   6      457.34      450.49      3.55 o 
   8   3   6       21.88       16.88      1.12 o 
   9   3   6      118.16      124.88      2.51 o 
  10   3   6      198.28      186.35      2.85 o 
  11   3   6      480.07      461.91      4.63 o 
  12   3   6       99.84       95.97      2.61 o 
  13   3   6      178.56      183.71      3.60 o 
  14   3   6      478.01      461.57      5.27 o 
  15   3   6       15.11       15.49      3.63 o 
  16   3   6       74.22       83.24      4.29 o 
   0   4   6      245.31      279.43      3.47 o 
   1   4   6     2553.51     2604.32     12.67 o 
   2   4   6      135.95      119.98      2.24 o 
   3   4   6        7.39        6.68      1.00 o 
   4   4   6       69.92       67.99      1.52 o 
   5   4   6        0.00        0.55      1.48 o 
   6   4   6      173.90      165.86      2.23 o 
   7   4   6     1453.05     1400.52      9.43 o 
   8   4   6       37.21       41.52      2.39 o 
   9   4   6      211.92      221.00      3.62 o 
  10   4   6        3.07        2.11      2.32 o 
  11   4   6      101.25      108.89      3.57 o 
  12   4   6       97.94       94.01      3.52 o 
  13   4   6        0.83        2.13      2.11 o 
  14   4   6        1.51        0.61      2.29 o 
  15   4   6       23.16       23.58      3.92 o 
   1   5   6      440.63      398.21      3.42 o 
   2   5   6      332.52      291.56      3.00 o 
   3   5   6       38.03       30.73      1.33 o 
   4   5   6        4.55        3.99      1.45 o 
   5   5   6        5.00        6.60      1.29 o 
   6   5   6      520.46      511.70      5.54 o 
   7   5   6      457.11      425.70      4.68 o 
   8   5   6       19.95       16.84      2.90 o 
   9   5   6      128.91      128.99      3.47 o 
  10   5   6       64.53       67.64      3.25 o 
  11   5   6       41.75       41.02      2.89 o 
  12   5   6       33.22       26.61      3.22 o 
  13   5   6       47.75       48.38      3.49 o 
  14   5   6      153.04      162.09      6.62 o 
   0   6   6       33.98       37.63      2.69 o 
   1   6   6      109.42      111.67      2.41 o 
   2   6   6       21.83       23.23      1.90 o 
   3   6   6      230.69      238.93      3.49 o 
   4   6   6       28.01       31.73      2.18 o 
   5   6   6      130.26      132.24      3.38 o 
   6   6   6        1.10        4.55      1.61 o 
   7   6   6       61.28       54.14      2.60 o 
   8   6   6       14.42        6.42      2.62 o 
   9   6   6        2.22        1.48      1.72 o 
  10   6   6       36.70       33.49      3.64 o 
  11   6   6        3.38        3.00      2.72 o 
  12   6   6       26.30       28.70      5.49 o 
   1   7   6        1.86        2.75      1.59 o 
   2   7   6       64.27       67.12      2.66 o 
   3   7   6       94.96       91.05      2.88 o 
   4   7   6        0.18       -0.23      1.66 o 
   5   7   6       12.50       16.32      2.63 o 
   6   7   6      165.80      169.50      4.60 o 
   7   7   6       13.14        4.28      2.73 o 
   8   7   6        1.96        0.04      2.29 o 
   9   7   6       11.63        5.46      3.34 o 
   0   8   6        5.99        1.22      3.69 o 
   1   8   6       82.98       93.85     11.98 o 
   2   8   6        5.52        2.37      2.58 o 
   3   8   6        3.62        4.65      2.46 o 
   4   8   6        8.45        6.01      3.07 o 
   5   8   6        2.46        0.51      2.71 o 
   6   8   6       11.12        9.20      4.12 o 
   1   0   7     8022.81     8756.04     74.41 o 
   2   0   7     7828.75     8011.06     71.86 o 
   3   0   7       29.69       19.44      1.75 o 
   4   0   7      177.62      161.89      3.44 o 
   5   0   7       14.01       16.51      1.93 o 
   6   0   7     2016.22     1843.26     14.99 o 
   7   0   7      240.31      236.55      4.21 o 
   8   0   7       32.87       30.31      2.61 o 
   9   0   7      170.07      190.56      3.40 o 
  10   0   7      819.57      746.87      7.58 o 
  11   0   7        9.13        6.81      2.12 o 
  12   0   7       27.65       19.34      3.10 o 
  13   0   7        0.03        1.53      2.40 o 
  14   0   7      223.89      238.57      5.10 o 
  15   0   7      294.69      306.21      5.89 o 
  16   0   7        0.52        1.32      3.26 o 
  17   0   7      345.98      361.36      8.36 o 
   0   1   7     1165.22     1220.89     10.08 o 
   1   1   7       96.26       92.21      1.93 o 
   2   1   7      434.33      463.74      3.57 o 
   3   1   7     1179.77     1209.03      6.66 o 
   4   1   7     1440.47     1622.65      8.07 o 
   5   1   7     1140.14     1179.48      6.47 o 
   6   1   7      597.25      570.24      4.33 o 
   7   1   7      396.08      392.99      3.55 o 
   8   1   7      167.22      153.20      2.39 o 
   9   1   7       89.31       91.40      2.01 o 
  10   1   7       36.17       33.66      2.15 o 
  11   1   7      433.40      382.02      4.15 o 
  12   1   7       79.61       72.08      2.61 o 
  13   1   7        8.39        9.32      2.27 o 
  14   1   7       78.45       80.49      4.61 o 
  15   1   7       23.68       13.21      2.47 o 
  16   1   7       21.29       13.59      3.14 o 
   1   2   7      308.30      268.31      2.57 o 
   2   2   7     5749.80     5592.10     25.69 o 
   3   2   7     3170.82     3290.51     15.65 o 
   4   2   7      176.39      173.10      2.36 o 
   5   2   7     1808.11     1842.84      9.17 o 
   6   2   7     1184.04     1113.70      6.66 o 
   7   2   7      547.90      548.25      3.94 o 
   8   2   7      108.84      108.57      2.27 o 
   9   2   7       94.74       84.67      3.20 o 
  10   2   7      845.84      812.57      6.28 o 
  11   2   7      681.63      647.87      5.60 o 
  12   2   7        0.10       -0.11      1.65 o 
  13   2   7      108.17      111.90      2.99 o 
  14   2   7      123.70      125.99      3.27 o 
  15   2   7        2.81        4.13      2.53 o 
  16   2   7       14.05        8.80      2.94 o 
   0   3   7      855.88      864.87      7.58 o 
   1   3   7      213.69      210.40      2.48 o 
   2   3   7      538.03      473.11      3.37 o 
   3   3   7     1006.22      990.84      5.95 o 
   4   3   7     1093.05     1117.64      6.50 o 
   5   3   7      973.67     1017.36      6.11 o 
   6   3   7      599.89      608.26      4.28 o 
   7   3   7       27.68       30.92      1.65 o 
   8   3   7        7.36        9.07      1.20 o 
   9   3   7       12.33       11.24      1.63 o 
  10   3   7       43.73       42.32      2.04 o 
  11   3   7      449.32      423.02      4.12 o 
  12   3   7       10.09        7.25      1.79 o 
  13   3   7        9.80       11.44      1.95 o 
  14   3   7       57.39       61.07      4.03 o 
  15   3   7        1.27        2.79      2.81 o 
   1   4   7     1404.48     1359.86      7.29 o 
   2   4   7     1861.70     1777.61      9.55 o 
   3   4   7        3.88        3.97      0.97 o 
   4   4   7       30.79       28.15      1.48 o 
   5   4   7        7.14        7.39      1.19 o 
   6   4   7      733.63      686.63      7.61 o 
   7   4   7      137.86      141.14      3.18 o 
   8   4   7       35.11       42.64      2.65 o 
   9   4   7      102.63      104.35      3.61 o 
  10   4   7      340.13      332.99      4.65 o 
  11   4   7        3.66        4.58      2.31 o 
  12   4   7       10.88        8.94      2.45 o 
  13   4   7        1.29        3.48      2.38 o 
  14   4   7       84.54       91.43      4.79 o 
   0   5   7        8.20       10.23      1.95 o 
   1   5   7       21.41       24.71      1.61 o 
   2   5   7        5.66        6.92      1.45 o 
   3   5   7       13.92       14.76      1.58 o 
   4   5   7       56.52       60.72      2.22 o 
   5   5   7      105.11      114.04      2.39 o 
   6   5   7       85.47       97.08      2.43 o 
   7   5   7      102.89      106.40      3.50 o 
   8   5   7       57.08       60.91      3.14 o 
   9   5   7       42.60       46.15      4.01 o 
  10   5   7        0.19        2.98      2.45 o 
  11   5   7       55.29       54.09      3.00 o 
  12   5   7       32.33       29.83      3.21 o 
  13   5   7        0.70       -0.49      2.12 o 
   1   6   7        1.45        3.74      1.59 o 
   2   6   7      401.51      389.01      6.69 o 
   3   6   7      276.47      285.80      4.27 o 
   4   6   7       13.42       13.13      1.94 o 
   5   6   7      205.60      222.50      3.42 o 
   6   6   7      236.17      237.11      3.41 o 
   7   6   7       31.31       25.17      3.36 o 
   8   6   7       46.34       52.96      5.20 o 
   9   6   7        2.43        1.73      2.45 o 
  10   6   7      134.41      120.55      5.80 o 
  11   6   7      124.63      124.68      5.53 o 
   0   7   7       47.05       54.85      4.02 o 
   1   7   7       18.89       18.05      1.82 o 
   2   7   7       37.16       41.56      2.47 o 
   3   7   7       65.74       71.23      2.96 o 
   4   7   7       83.84       89.34      2.86 o 
   5   7   7      121.77      135.12      4.01 o 
   6   7   7      107.62      113.57      4.19 o 
   7   7   7       10.03        2.83      2.43 o 
   8   7   7        1.89        0.90      3.22 o 
   9   7   7        0.01       -1.32      3.47 o 
   1   8   7       21.13       27.92      3.57 o 
   2   8   7       61.09       58.42      7.12 o 
   3   8   7        0.04        1.57      2.31 o 
   4   8   7        0.60       -0.14      2.13 o 
   5   8   7        0.60        3.02      3.90 o 
   0   0   8     1451.74     1673.19     18.39 o 
   1   0   8       54.72       45.66      2.73 o 
   2   0   8     3384.84     3715.75     27.13 o 
   3   0   8      168.46      180.30      3.55 o 
   4   0   8     2051.32     2222.44     15.50 o 
   5   0   8      322.69      317.05      4.88 o 
   6   0   8      200.77      215.66      4.16 o 
   7   0   8      115.87      102.09      3.68 o 
   8   0   8     2753.11     2732.28     22.83 o 
   9   0   8       59.33       43.45      3.95 o 
  10   0   8       58.51       57.08      3.30 o 
  11   0   8        0.85       -0.22      2.35 o 
  12   0   8       53.15       61.95      4.75 o 
  13   0   8        4.16        3.40      2.97 o 
  14   0   8       29.87       30.46      4.33 o 
  15   0   8      176.61      182.56      6.14 o 
  16   0   8        1.99        1.71      3.85 o 
   1   1   8      182.39      198.41      2.88 o 
   2   1   8     3023.09     2992.58     15.10 o 
   3   1   8      169.74      163.97      2.62 o 
   4   1   8      236.95      230.69      2.52 o 
   5   1   8      328.37      368.66      3.24 o 
   6   1   8      235.91      233.19      3.30 o 
   7   1   8      163.83      156.45      2.76 o 
   8   1   8      887.81      866.96      6.05 o 
   9   1   8      419.22      378.65      4.70 o 
  10   1   8      537.13      526.02      4.74 o 
  11   1   8      111.24      100.36      2.86 o 
  12   1   8        0.14        0.22      1.65 o 
  13   1   8      185.69      167.65      3.58 o 
  14   1   8      214.68      239.52      4.00 o 
  15   1   8      124.23      131.16      4.26 o 
  16   1   8        1.79        4.53      2.78 o 
   0   2   8     5972.46     6566.04     43.80 o 
   1   2   8      357.42      370.13      3.23 o 
   2   2   8      472.86      444.40      3.61 o 
   3   2   8      196.71      185.11      2.80 o 
   4   2   8       10.13       14.40      1.85 o 
   5   2   8        2.62        0.69      1.03 o 
   6   2   8       53.95       50.67      1.74 o 
   7   2   8      107.78      113.08      2.32 o 
   8   2   8      310.09      313.73      3.53 o 
   9   2   8        4.27        4.89      1.35 o 
  10   2   8       23.56       27.38      2.25 o 
  11   2   8      150.89      153.69      3.03 o 
  12   2   8       87.06       84.72      2.96 o 
  13   2   8        3.18        3.27      2.00 o 
  14   2   8        2.24        2.13      2.03 o 
  15   2   8       14.12        9.99      2.50 o 
  16   2   8       85.05      101.40      4.16 o 
   1   3   8      255.92      248.47      2.75 o 
   2   3   8     1655.28     1628.56      8.73 o 
   3   3   8      350.70      362.44      3.16 o 
   4   3   8      167.92      173.39      2.50 o 
   5   3   8      368.59      396.47      3.52 o 
   6   3   8      173.37      180.93      2.51 o 
   7   3   8       11.12       10.75      1.20 o 
   8   3   8      406.92      393.03      3.24 o 
   9   3   8      121.11      113.70      2.50 o 
  10   3   8      368.02      350.59      4.11 o 
  11   3   8       20.89       16.84      1.82 o 
  12   3   8        1.16        2.92      1.80 o 
  13   3   8      118.89      111.45      2.87 o 
  14   3   8      131.23      150.68      5.11 o 
  15   3   8       42.47       34.39      3.83 o 
   0   4   8      235.45      274.30      4.35 o 
   1   4   8        4.95        5.00      1.41 o 
   2   4   8      708.08      727.18      5.12 o 
   3   4   8       63.86       68.55      2.02 o 
   4   4   8      498.09      510.49      4.96 o 
   5   4   8       90.76       92.61      2.93 o 
   6   4   8       73.17       82.93      2.35 o 
   7   4   8       38.45       35.63      1.25 o 
   8   4   8      748.65      737.18     14.46 o 
   9   4   8       12.92       12.11      1.03 o 
  10   4   8       43.29       43.83      3.06 o 
  11   4   8        0.01       -1.48      2.20 o 
  12   4   8        8.31       10.67      2.99 o 
  13   4   8        0.68        0.50      2.20 o 
  14   4   8       16.13       13.68      3.09 o 
   1   5   8        2.23        2.54      1.32 o 
   2   5   8      567.01      567.32      4.51 o 
   3   5   8        6.78       12.33      1.44 o 
   4   5   8       43.64       41.30      2.09 o 
   5   5   8       33.08       42.13      3.12 o 
   6   5   8       90.92       91.63      2.65 o 
   7   5   8       80.97       88.08      3.36 o 
   8   5   8      181.16      192.23      3.85 o 
   9   5   8       69.86       79.10      3.47 o 
  10   5   8      130.16      137.65      4.38 o 
  11   5   8       58.78       58.41      3.41 o 
  12   5   8        0.79       -2.29      2.75 o 
  13   5   8       15.16       10.05      4.01 o 
   0   6   8      394.09      402.78      5.72 o 
   1   6   8       29.85       24.82      2.02 o 
   2   6   8       14.23       12.77      1.58 o 
   3   6   8        2.86        1.83      0.94 o 
   4   6   8        0.46       -0.12      1.48 o 
   5   6   8        1.23        2.99      1.97 o 
   6   6   8        2.30        0.26      2.19 o 
   7   6   8        5.65        3.80      2.43 o 
   8   6   8       26.85       14.43      5.62 o 
   9   6   8        1.32        0.17      1.93 o 
  10   6   8        0.55        0.31      2.04 o 
  11   6   8       21.59       12.91      4.26 o 
   1   7   8       22.38       21.55      2.24 o 
   2   7   8      147.60      154.65      3.62 o 
   3   7   8       72.69       78.82      3.33 o 
   4   7   8       22.72       22.47      2.63 o 
   5   7   8       71.78       71.57      3.50 o 
   6   7   8       17.73       10.53      3.26 o 
   7   7   8        1.34       -0.31      2.43 o 
   8   7   8       33.58       13.85      6.60 o 
   0   8   8       16.11       17.08      4.59 o 
   1   8   8        0.01       -0.85      2.57 o 
   2   8   8       18.75       13.49      3.21 o 
   3   8   8        4.61        6.45      2.96 o 
   1   0   9      161.88      179.43      4.51 o 
   2   0   9        3.89        2.69      1.97 o 
   3   0   9       33.99       42.06      3.04 o 
   4   0   9      257.46      242.68      4.03 o 
   5   0   9      321.22      318.42      4.61 o 
   6   0   9      425.38      409.46      6.36 o 
   7   0   9        0.00        2.13      2.15 o 
   8   0   9      361.51      355.95      6.30 o 
   9   0   9     3186.40     3111.32     26.52 o 
  10   0   9      709.12      695.74      7.74 o 
  11   0   9      293.04      265.82      6.21 o 
  12   0   9        3.89        4.62      3.26 o 
  13   0   9       37.09       35.62      4.12 o 
  14   0   9      230.11      228.48      7.00 o 
  15   0   9        3.42        0.43      3.23 o 
  16   0   9        4.59        4.09      4.19 o 
   0   1   9      741.18      834.35      8.54 o 
   1   1   9       13.33       23.57      2.56 o 
   2   1   9       59.04       59.33      2.03 o 
   3   1   9      272.89      270.51      3.41 o 
   4   1   9      379.87      427.23      3.66 o 
   5   1   9        0.07        2.43      1.50 o 
   6   1   9      789.02      753.97      5.41 o 
   7   1   9      113.76       98.14      2.57 o 
   8   1   9      745.07      711.27      6.05 o 
   9   1   9        3.31        5.08      1.91 o 
  10   1   9        2.52        2.04      1.30 o 
  11   1   9       54.79       45.80      2.49 o 
  12   1   9       60.24       64.49      3.05 o 
  13   1   9      310.29      325.19      4.81 o 
  14   1   9        0.01        2.52      2.19 o 
  15   1   9       30.17       29.19      3.17 o 
  16   1   9       21.57       15.32      3.22 o 
   1   2   9      517.79      536.75      4.40 o 
   2   2   9       57.75       54.89      2.00 o 
   3   2   9      792.23      789.16      5.65 o 
   4   2   9      109.46      103.55      2.64 o 
   5   2   9      170.04      175.55      2.72 o 
   6   2   9      161.44      141.97      2.54 o 
   7   2   9      685.16      634.49      5.08 o 
   8   2   9      161.27      177.05      2.99 o 
   9   2   9      873.38      857.01      7.20 o 
  10   2   9      820.82      847.42      6.87 o 
  11   2   9        1.39        3.02      1.79 o 
  12   2   9       30.84       28.53      2.39 o 
  13   2   9       27.48       35.11      2.80 o 
  14   2   9       92.96       86.41      3.18 o 
  15   2   9       57.09       61.72      3.18 o 
   0   3   9       22.50       28.46      2.38 o 
   1   3   9        0.26        1.43      1.41 o 
   2   3   9       16.33       17.60      1.71 o 
   3   3   9      228.60      245.47      3.06 o 
   4   3   9        0.01        1.08      1.16 o 
   5   3   9        1.05        2.13      1.26 o 
   6   3   9      277.13      278.02      2.75 o 
   7   3   9       37.52       31.64      2.42 o 
   8   3   9      795.92      808.31      5.77 o 
   9   3   9        0.62        2.79      1.63 o 
  10   3   9       15.46       15.82      2.23 o 
  11   3   9       22.23       20.43      1.91 o 
  12   3   9        0.18       -0.11      1.83 o 
  13   3   9      194.08      197.29      3.73 o 
  14   3   9        2.13        5.28      3.47 o 
  15   3   9        4.62        4.25      3.73 o 
   1   4   9      141.31      151.93      2.77 o 
   2   4   9       72.20       76.05      2.30 o 
   3   4   9       32.93       35.92      2.24 o 
   4   4   9       58.49       58.73      1.88 o 
   5   4   9      121.02      128.98      2.62 o 
   6   4   9      151.53      139.94      2.60 o 
   7   4   9        1.85        2.02      0.94 o 
   8   4   9      141.46      144.84      3.50 o 
   9   4   9      967.05      975.08     13.07 o 
  10   4   9      263.22      275.65      4.91 o 
  11   4   9      115.90      113.28      3.90 o 
  12   4   9        0.46        2.72      2.57 o 
  13   4   9       11.25       12.90      3.21 o 
  14   4   9       94.71       89.13      4.52 o 
   0   5   9      353.73      357.48      5.09 o 
   1   5   9        2.77        4.65      1.57 o 
   2   5   9       16.84       16.26      2.11 o 
   3   5   9       39.66       44.33      2.75 o 
   4   5   9      163.12      152.00      4.60 o 
   5   5   9        0.65        0.64      0.73 o 
   6   5   9      300.75      295.03      3.81 o 
   7   5   9       64.99       59.60      2.68 o 
   8   5   9       31.29       34.81      4.24 o 
   9   5   9        0.38        1.67      2.19 o 
  10   5   9        1.66        4.01      2.72 o 
  11   5   9       45.94       46.90      3.31 o 
  12   5   9       37.95       35.67      3.47 o 
   1   6   9       18.52       19.57      2.07 o 
   2   6   9       67.81       74.30      2.68 o 
   3   6   9       72.06       73.55      5.86 o 
   4   6   9        5.49        5.57      2.07 o 
   5   6   9       19.30       18.57      2.38 o 
   6   6   9       30.49       28.15      3.08 o 
   7   6   9      143.99      150.88      4.16 o 
   8   6   9       24.82       11.40      4.23 o 
   9   6   9       76.65       69.97      9.66 o 
  10   6   9      109.88      109.84      4.03 o 
   0   7   9        6.44        6.84      2.55 o 
   1   7   9        1.20       -1.00      2.03 o 
   2   7   9       19.17       14.60      2.58 o 
   3   7   9       41.98       39.77      3.65 o 
   4   7   9       30.83       36.30      3.81 o 
   5   7   9        2.19        3.77      2.86 o 
   6   7   9       31.44       23.04      4.52 o 
   7   7   9        4.53        3.17      3.38 o 
   0   0  10     3118.47     3493.78     46.17 o 
   1   0  10        1.01        1.86      2.16 o 
   2   0  10      229.28      251.66      4.70 o 
   3   0  10      212.46      228.25      4.61 o 
   4   0  10      816.00      763.93      8.07 o 
   5   0  10      350.70      308.44      4.92 o 
   6   0  10       75.71       67.58      3.29 o 
   7   0  10        0.19        3.83      2.73 o 
   8   0  10      346.65      344.04      6.42 o 
   9   0  10       61.22       70.74      3.86 o 
  10   0  10       89.96       94.17      4.57 o 
  11   0  10        1.08        0.23      2.54 o 
  12   0  10      109.44      106.14      5.51 o 
  13   0  10      114.68      110.36      5.91 o 
  14   0  10       19.85       20.62      4.76 o 
  15   0  10        2.62        5.68      4.36 o 
   1   1  10       23.59       27.39      2.37 o 
   2   1  10      609.47      562.34      5.07 o 
   3   1  10        0.01        4.34      1.71 o 
   4   1  10     2263.55     2275.02     12.22 o 
   5   1  10      143.13      142.45      2.67 o 
   6   1  10      718.11      659.43      5.57 o 
   7   1  10      347.85      326.09      4.29 o 
   8   1  10      306.93      291.95      3.97 o 
   9   1  10      458.19      441.54      5.09 o 
  10   1  10       25.38       25.52      2.39 o 
  11   1  10        8.31        8.56      1.96 o 
  12   1  10      107.28       93.62      3.41 o 
  13   1  10        8.36        6.69      2.56 o 
  14   1  10       92.58       97.66      4.30 o 
  15   1  10       39.28       39.09      5.80 o 
   0   2  10       83.69       59.89      4.11 o 
   1   2  10        1.90        4.81      1.83 o 
   2   2  10      519.47      558.29      4.73 o 
   3   2  10      155.67      168.90      2.95 o 
   4   2  10      663.40      656.16      5.53 o 
   5   2  10      328.12      331.70      3.62 o 
   6   2  10      250.85      252.47      3.56 o 
   7   2  10        3.08       -0.42      1.72 o 
   8   2  10     2432.32     2410.00     15.09 o 
   9   2  10      106.64      114.92      3.10 o 
  10   2  10      194.35      195.45      2.88 o 
  11   2  10        1.08        1.41      1.86 o 
  12   2  10      122.17      134.90      4.06 o 
  13   2  10       32.87       30.19      3.40 o 
  14   2  10        1.31        0.82      2.26 o 
  15   2  10        0.11        0.57      2.40 o 
   1   3  10        3.19        3.11      1.44 o 
   2   3  10      440.13      411.14      4.11 o 
   3   3  10       11.69       17.67      1.95 o 
   4   3  10     1165.28     1192.52      7.49 o 
   5   3  10       39.54       42.94      2.14 o 
   6   3  10      399.27      380.45      3.82 o 
   7   3  10      123.83      122.09      2.98 o 
   8   3  10      207.60      212.99      3.25 o 
   9   3  10      346.94      345.92      3.41 o 
  10   3  10       42.94       46.59      2.56 o 
  11   3  10        0.18        1.35      1.81 o 
  12   3  10       68.59       59.49      2.71 o 
  13   3  10        0.00        1.28      3.09 o 
  14   3  10       41.89       39.04      4.84 o 
   0   4  10      961.94      989.89     10.71 o 
   1   4  10        1.46        3.64      1.60 o 
   2   4  10       47.84       44.32      2.26 o 
   3   4  10       82.84       78.73      2.31 o 
   4   4  10      183.50      176.77      3.39 o 
   5   4  10       67.49       60.73      2.12 o 
   6   4  10       26.74       27.37      1.96 o 
   7   4  10        0.19        0.07      1.40 o 
   8   4  10       79.44       83.82      2.03 o 
   9   4  10       13.45       10.62      1.56 o 
  10   4  10       45.18       51.08      3.67 o 
  11   4  10        1.06        2.05      2.65 o 
  12   4  10       46.64       40.33      4.24 o 
  13   4  10       38.82       40.11      4.13 o 
   1   5  10       25.16       24.08      2.11 o 
   2   5  10      177.39      179.35      3.00 o 
   3   5  10       24.15       21.72      1.82 o 
   4   5  10      428.86      446.93      5.99 o 
   5   5  10      104.50      107.34      3.77 o 
   6   5  10      216.33      213.98      4.69 o 
   7   5  10      118.91      127.94      4.23 o 
   8   5  10       73.19       75.62      3.66 o 
   9   5  10       71.22       74.58      3.88 o 
  10   5  10       10.73        7.02      3.27 o 
  11   5  10        0.64        1.38      2.88 o 
   0   6  10        0.03       -0.23      2.16 o 
   1   6  10        0.06       -0.31      1.67 o 
   2   6  10       39.16       31.71      3.67 o 
   3   6  10       34.21       26.30      2.50 o 
   4   6  10       99.19      108.56      3.68 o 
   5   6  10       28.08       24.98      2.65 o 
   6   6  10       29.02       24.30      4.55 o 
   7   6  10        0.03        0.47      2.28 o 
   8   6  10      263.84      277.80      5.26 o 
   9   6  10       13.98        6.84      2.90 o 
   1   7  10        3.89        2.59      2.89 o 
   2   7  10       62.79       70.82      4.80 o 
   3   7  10        0.74        1.60      2.57 o 
   4   7  10      104.33      120.21      4.58 o 
   5   7  10        8.20        2.91      2.63 o 
   6   7  10       46.22       26.73      6.28 o 
   1   0  11        1.54        2.92      2.45 o 
   2   0  11      299.71      338.83      5.79 o 
   3   0  11      250.22      251.11      5.53 o 
   4   0  11      813.39      807.30      8.80 o 
   5   0  11      174.78      182.43      4.62 o 
   6   0  11     1985.25     1929.32     16.36 o 
   7   0  11      388.47      355.91      6.27 o 
   8   0  11      228.09      200.98      5.04 o 
   9   0  11      282.48      273.38      6.31 o 
  10   0  11        0.39        1.97      2.71 o 
  11   0  11        8.21        9.88      2.79 o 
  12   0  11        5.64       15.14      3.90 o 
  13   0  11      242.67      273.49      8.43 o 
  14   0  11       69.59       75.36      7.61 o 
  15   0  11       23.91       22.79      5.77 o 
   0   1  11       45.71       51.33      3.38 o 
   1   1  11      164.95      155.94      3.15 o 
   2   1  11       62.24       58.25      2.54 o 
   3   1  11       22.03       19.90      2.13 o 
   4   1  11     1659.07     1705.95      9.87 o 
   5   1  11      392.75      380.16      4.23 o 
   6   1  11       46.38       52.16      2.52 o 
   7   1  11     1731.53     1637.04     11.10 o 
   8   1  11       82.14       89.90      3.29 o 
   9   1  11      227.56      238.22      3.90 o 
  10   1  11      111.81      111.23      3.84 o 
  11   1  11       25.72       27.96      2.20 o 
  12   1  11       89.62       87.02      3.24 o 
  13   1  11      387.75      414.52      6.35 o 
  14   1  11        1.96       -1.24      2.85 o 
   1   2  11      373.26      380.02      4.08 o 
   2   2  11      309.20      332.43      3.85 o 
   3   2  11        6.99        4.96      1.85 o 
   4   2  11      666.83      649.66      5.76 o 
   5   2  11       28.25       33.48      2.18 o 
   6   2  11     1175.75     1131.27      8.11 o 
   7   2  11       25.94       30.68      2.36 o 
   8   2  11      114.58      121.88      3.26 o 
   9   2  11      722.91      727.13      6.64 o 
  10   2  11       40.18       43.40      2.30 o 
  11   2  11      104.86       93.80      2.62 o 
  12   2  11       23.75       25.36      2.97 o 
  13   2  11       33.81       48.52      5.02 o 
  14   2  11       14.64       16.79      3.05 o 
   0   3  11      322.81      341.55      5.60 o 
   1   3  11       32.30       35.87      2.44 o 
   2   3  11       15.91       14.79      2.04 o 
   3   3  11        1.02        2.07      1.76 o 
   4   3  11      377.85      374.83      4.07 o 
   5   3  11      349.83      333.05      4.37 o 
   6   3  11       70.89       74.01      2.45 o 
   7   3  11      916.77      871.93      6.74 o 
   8   3  11        0.01        0.23      2.19 o 
   9   3  11       71.02       79.31      2.57 o 
  10   3  11       36.61       38.53      2.59 o 
  11   3  11       15.29       16.07      2.50 o 
  12   3  11      143.62      151.24      4.23 o 
  13   3  11      176.26      202.61      6.11 o 
   1   4  11        0.08        1.15      1.59 o 
   2   4  11      125.45      126.16      3.00 o 
   3   4  11      103.04      100.67      3.07 o 
   4   4  11      212.91      220.60      3.60 o 
   5   4  11       63.38       63.73      2.78 o 
   6   4  11      715.08      714.28      7.18 o 
   7   4  11      148.36      143.47      3.43 o 
   8   4  11       98.49       96.93      3.30 o 
   9   4  11       83.47       76.12      2.63 o 
  10   4  11        5.31        6.46      2.84 o 
  11   4  11        5.97        3.64      2.76 o 
  12   4  11        4.88        6.04      3.18 o 
   0   5  11        9.58       15.28      3.05 o 
   1   5  11       67.49       73.38      2.77 o 
   2   5  11       43.73       43.78      2.96 o 
   3   5  11        0.97        1.09      1.47 o 
   4   5  11      603.12      647.81     10.35 o 
   5   5  11       39.48       36.36      2.66 o 
   6   5  11       15.19       11.48      1.82 o 
   7   5  11      416.07      423.16      6.13 o 
   8   5  11      104.28      111.86      4.14 o 
   9   5  11       71.08       78.75      4.45 o 
  10   5  11       21.26       17.15      3.29 o 
  11   5  11        0.69        4.28      3.18 o 
   1   6  11       60.61       51.07      6.57 o 
   2   6  11       46.05       32.40      5.86 o 
   3   6  11        2.04        2.23      2.74 o 
   4   6  11       67.69       81.06      3.87 o 
   5   6  11        8.40        7.75      3.16 o 
   6   6  11      197.05      211.39      4.83 o 
   7   6  11        2.57        1.46      2.37 o 
   8   6  11       25.86       18.56      3.48 o 
   0   7  11      103.06      102.82     25.06 o 
   1   7  11        1.16        1.53      2.41 o 
   2   7  11        2.99        3.56      2.80 o 
   3   7  11        9.14        8.89      4.01 o 
   4   7  11        6.62        6.05      4.38 o 
   0   0  12       61.99       71.26     21.86 o 
   1   0  12       59.14       80.58      4.82 o 
   2   0  12      118.83      100.19      4.11 o 
   3   0  12      309.95      291.10      6.03 o 
   4   0  12      288.72      244.75      5.74 o 
   5   0  12       13.25       11.65      3.58 o 
   6   0  12        2.23       -0.38      2.55 o 
   7   0  12      545.31      551.00      8.51 o 
   8   0  12      743.78      684.67      9.03 o 
   9   0  12      526.60      554.53     11.80 o 
  10   0  12       61.65       66.75      4.26 o 
  11   0  12       16.64       11.42      3.64 o 
  12   0  12      364.88      379.39      7.85 o 
  13   0  12      304.84      349.71     10.74 o 
  14   0  12        3.61        1.99      3.71 o 
   1   1  12       14.50        7.85      2.34 o 
   2   1  12      448.47      456.71      5.00 o 
   3   1  12      816.81      826.44      6.69 o 
   4   1  12     2394.35     2447.94     13.68 o 
   5   1  12      317.51      330.11      4.12 o 
   6   1  12      379.83      389.97      4.77 o 
   7   1  12      915.86      861.61      7.09 o 
   8   1  12       17.68       15.52      2.51 o 
   9   1  12        3.74        6.23      2.44 o 
  10   1  12      575.55      557.52      5.90 o 
  11   1  12       22.67       21.71      2.59 o 
  12   1  12        0.03        1.35      1.92 o 
  13   1  12      142.47      162.63      4.81 o 
  14   1  12        1.82        2.33      2.95 o 
   0   2  12     1482.08     1459.47     13.17 o 
   1   2  12      100.23       91.10      2.96 o 
   2   2  12       24.22       20.74      2.19 o 
   3   2  12      803.57      784.76      6.71 o 
   4   2  12      642.72      645.05      6.01 o 
   5   2  12      157.42      175.47      3.30 o 
   6   2  12       26.68       23.99      2.42 o 
   7   2  12      117.94      127.91      3.42 o 
   8   2  12       22.73       24.31      2.94 o 
   9   2  12       71.33       91.46      4.17 o 
  10   2  12       90.57      100.27      3.14 o 
  11   2  12       80.67       79.48      3.46 o 
  12   2  12        0.38        1.34      2.58 o 
  13   2  12      548.58      599.48      7.82 o 
   1   3  12       24.44       23.13      2.21 o 
   2   3  12      294.92      293.42      4.08 o 
   3   3  12      361.16      352.31      4.90 o 
   4   3  12     1253.05     1328.28      8.72 o 
   5   3  12      272.95      290.79      4.77 o 
   6   3  12      169.78      183.57      3.28 o 
   7   3  12      599.86      575.85      5.82 o 
   8   3  12        6.63        6.39      1.98 o 
   9   3  12        5.95        4.66      2.08 o 
  10   3  12      417.59      411.55      6.19 o 
  11   3  12       21.60       16.48      2.92 o 
  12   3  12        0.00       -0.10      2.84 o 
  13   3  12       79.27       87.00      5.89 o 
   0   4  12        8.21       10.81      3.22 o 
   1   4  12       13.21       12.68      2.15 o 
   2   4  12       38.21       43.44      2.44 o 
   3   4  12       53.73       50.24      2.81 o 
   4   4  12       77.40       77.68      2.86 o 
   5   4  12        0.74        1.20      1.95 o 
   6   4  12        0.49        1.55      1.59 o 
   7   4  12      201.93      198.45      4.29 o 
   8   4  12      270.03      262.34      4.84 o 
   9   4  12      200.94      221.49      5.77 o 
  10   4  12       13.61       12.92      3.29 o 
  11   4  12        7.19        3.71      2.85 o 
   1   5  12        0.05        1.22      1.79 o 
   2   5  12      103.05      100.38      3.11 o 
   3   5  12      151.34      142.02      3.74 o 
   4   5  12      419.86      437.47      7.50 o 
   5   5  12       84.03       80.87      5.59 o 
   6   5  12       79.44       81.20      6.94 o 
   7   5  12      234.72      231.24      5.62 o 
   8   5  12        2.06        0.37      3.19 o 
   9   5  12        0.34       -0.05      2.23 o 
  10   5  12      128.29      125.91      4.93 o 
   0   6  12      225.84      223.69     10.39 o 
   1   6  12       22.75       15.89      3.48 o 
   2   6  12        0.38        0.09      1.62 o 
   3   6  12       51.04       54.41      6.78 o 
   4   6  12      100.73      108.53      4.81 o 
   5   6  12       36.83       34.83      8.43 o 
   6   6  12        7.79        4.18      2.99 o 
   7   6  12       22.43       10.18      3.45 o 
   1   7  12        2.31       -1.53      3.01 o 
   2   7  12       35.31       32.06      5.93 o 
   1   0  13      466.71      399.33      7.56 o 
   2   0  13      699.62      704.34      8.61 o 
   3   0  13      298.64      280.01      6.68 o 
   4   0  13      372.68      350.71      6.76 o 
   5   0  13     1061.06     1023.19     11.81 o 
   6   0  13      133.92      150.20      5.40 o 
   7   0  13       31.22       36.74      4.48 o 
   8   0  13      124.24      136.18      5.16 o 
   9   0  13       15.72       16.48      4.09 o 
  10   0  13        5.60        6.30      3.31 o 
  11   0  13       25.03       24.50      4.39 o 
  12   0  13       71.78       74.97      5.25 o 
  13   0  13        0.43        4.89      4.12 o 
   0   1  13        4.51        5.14      2.79 o 
   1   1  13      652.91      668.96      6.47 o 
   2   1  13        0.84        3.05      2.13 o 
   3   1  13     1253.00     1284.80      9.59 o 
   4   1  13      178.42      185.81      3.43 o 
   5   1  13      127.99      152.22      3.79 o 
   6   1  13       55.55       50.15      3.11 o 
   7   1  13       56.07       55.03      3.01 o 
   8   1  13        4.08        0.40      1.80 o 
   9   1  13      152.88      169.95      4.61 o 
  10   1  13       18.61       18.32      2.93 o 
  11   1  13       86.85       84.41      3.60 o 
  12   1  13      249.17      261.67      5.75 o 
  13   1  13      287.63      348.26      6.54 o 
   1   2  13      582.97      509.38      5.31 o 
   2   2  13      595.92      606.28      6.04 o 
   3   2  13      126.27      123.54      3.18 o 
   4   2  13      257.10      269.57      4.34 o 
   5   2  13      481.16      487.87      5.42 o 
   6   2  13       48.80       52.12      3.00 o 
   7   2  13       33.20       34.10      2.77 o 
   8   2  13      107.81      109.29      3.90 o 
   9   2  13       91.69       91.44      3.35 o 
  10   2  13       30.88       23.29      3.16 o 
  11   2  13       25.42       19.88      3.14 o 
  12   2  13       59.15       60.47      4.30 o 
   0   3  13       33.97       41.25      4.45 o 
   1   3  13      198.19      195.86      3.93 o 
   2   3  13        0.84        1.74      1.84 o 
   3   3  13      928.92      959.77      7.85 o 
   4   3  13      278.18      300.97      4.65 o 
   5   3  13      215.15      243.65      4.85 o 
   6   3  13       61.96       59.91      3.01 o 
   7   3  13       82.26       83.66      2.95 o 
   8   3  13       37.17       43.06      2.67 o 
   9   3  13       35.83       22.30      6.37 o 
  10   3  13        8.91        5.68      2.42 o 
  11   3  13       90.16       84.80      5.76 o 
  12   3  13      106.69      119.33      5.50 o 
   1   4  13      147.03      142.22      3.56 o 
   2   4  13      259.05      274.41      5.25 o 
   3   4  13       80.72       78.10      2.93 o 
   4   4  13      122.17      124.83      3.51 o 
   5   4  13      396.92      392.08      6.51 o 
   6   4  13       44.45       41.18      5.33 o 
   7   4  13        6.33        4.98      2.64 o 
   8   4  13       49.53       41.17      6.93 o 
   9   4  13        6.34        4.09      3.23 o 
  10   4  13        1.11       -1.90      2.88 o 
   0   5  13       28.34       23.77      3.66 o 
   1   5  13      237.90      240.74      4.33 o 
   2   5  13        0.75        2.40      2.43 o 
   3   5  13      129.69      116.97      4.31 o 
   4   5  13        7.17        4.45      2.15 o 
   5   5  13       16.76       12.46      2.94 o 
   6   5  13       26.65       15.66      5.11 o 
   7   5  13        1.70        0.62      2.90 o 
   8   5  13        3.92        2.50      3.46 o 
   9   5  13       65.14       72.24      6.05 o 
   1   6  13       90.93       87.70      6.45 o 
   2   6  13       97.02      108.44      4.55 o 
   3   6  13        3.78        5.78      3.23 o 
   4   6  13       38.41       26.90      6.61 o 
   5   6  13       67.27       53.76      9.45 o 
   0   0  14       11.11       16.02      5.33 o 
   1   0  14     3083.84     3019.71     26.90 o 
   2   0  14      294.27      274.36      6.49 o 
   3   0  14       37.48       44.87      4.12 o 
   4   0  14      779.90      772.27      9.50 o 
   5   0  14      114.06      114.68      5.84 o 
   6   0  14       22.61       21.51      4.16 o 
   7   0  14       68.70       65.13      4.92 o 
   8   0  14      107.58      117.55      6.50 o 
   9   0  14      353.24      389.01      9.08 o 
  10   0  14       78.87       80.49      5.51 o 
  11   0  14       32.41       34.46      4.56 o 
  12   0  14       13.25       13.61      4.02 o 
   1   1  14       24.23       22.26      2.73 o 
   2   1  14       98.06      103.85      3.70 o 
   3   1  14        3.09        3.92      2.03 o 
   4   1  14       58.62       70.64      3.28 o 
   5   1  14     1192.63     1220.48      8.95 o 
   6   1  14       26.96       26.57      3.02 o 
   7   1  14        6.52        8.28      2.31 o 
   8   1  14        5.29        8.36      2.79 o 
   9   1  14       37.97       33.51      3.04 o 
  10   1  14      106.87      127.47      4.38 o 
  11   1  14        6.53       11.18      3.12 o 
  12   1  14        4.11        4.23      2.73 o 
   0   2  14      810.63      809.45     10.01 o 
   1   2  14      836.23      835.71      7.41 o 
   2   2  14        0.79        2.57      2.42 o 
   3   2  14      161.26      145.69      3.79 o 
   4   2  14        7.09        9.52      2.27 o 
   5   2  14       64.42       67.88      3.15 o 
   6   2  14       77.19       76.00      3.61 o 
   7   2  14       27.17       29.59      2.67 o 
   8   2  14      691.54      698.34      7.26 o 
   9   2  14       11.89       14.06      2.83 o 
  10   2  14        2.94        4.86      2.86 o 
  11   2  14      168.56      177.86      5.44 o 
  12   2  14       63.80       60.24      5.37 o 
   1   3  14       22.75       22.61      2.62 o 
   2   3  14       59.80       60.57      3.73 o 
   3   3  14        0.35       -1.24      2.04 o 
   4   3  14       32.00       31.48      3.07 o 
   5   3  14      736.75      742.57      7.75 o 
   6   3  14       14.75       16.36      2.30 o 
   7   3  14        0.09        1.64      1.81 o 
   8   3  14        8.09        6.26      2.44 o 
   9   3  14       18.23       14.83      3.42 o 
  10   3  14       80.42       96.52      5.11 o 
  11   3  14        9.02       13.31      3.83 o 
   0   4  14       10.50       11.86      3.81 o 
   1   4  14     1081.90     1096.04     10.35 o 
   2   4  14      111.56      104.75      3.61 o 
   3   4  14        4.17        6.78      2.43 o 
   4   4  14      362.16      360.45      5.25 o 
   5   4  14       44.61       40.23      3.93 o 
   6   4  14       17.18       14.66      2.19 o 
   7   4  14       31.49       26.61      5.09 o 
   8   4  14       44.91       30.83      7.86 o 
   9   4  14      126.27      151.97      5.61 o 
   1   5  14       22.14       18.89      2.86 o 
   2   5  14       15.85       16.40      2.66 o 
   3   5  14        1.59        0.59      2.15 o 
   4   5  14        3.75        3.41      2.58 o 
   5   5  14      310.30      308.29      6.28 o 
   6   5  14       17.89       14.13      4.67 o 
   7   5  14        0.43        1.83      3.11 o 
   0   6  14      161.07      147.69     13.07 o 
   1   6  14      136.19      124.27      7.37 o 
   2   6  14        1.75       -0.21      2.61 o 
   3   6  14       37.06       33.59      4.45 o 
   1   0  15      206.30      191.26      6.35 o 
   2   0  15       82.74       88.02      4.67 o 
   3   0  15        1.80        2.53      3.28 o 
   4   0  15       33.49       30.31      4.18 o 
   5   0  15      223.77      247.12      6.91 o 
   6   0  15       21.18       21.13      4.52 o 
   7   0  15      218.72      213.81      6.35 o 
   8   0  15        6.32        9.41      4.56 o 
   9   0  15       46.72       52.41      6.43 o 
  10   0  15       25.03       32.63      6.96 o 
  11   0  15       40.18       47.80      5.97 o 
   0   1  15       62.02       66.26      5.21 o 
   1   1  15        7.82        9.20      2.62 o 
   2   1  15       46.44       40.99      3.18 o 
   3   1  15       19.80       21.05      3.07 o 
   4   1  15      446.76      460.49      5.28 o 
   5   1  15        2.69        1.60      2.57 o 
   6   1  15        1.51        0.36      2.16 o 
   7   1  15       32.94       27.35      3.22 o 
   8   1  15       14.12       13.06      2.92 o 
   9   1  15        0.35       -0.59      2.46 o 
  10   1  15       85.09       88.02      4.32 o 
  11   1  15       68.35       79.05      4.55 o 
   1   2  15      235.10      243.13      4.58 o 
   2   2  15       60.29       61.50      5.90 o 
   3   2  15       43.56       28.79      3.59 o 
   4   2  15       35.67       35.35      3.68 o 
   5   2  15      150.84      151.94      3.77 o 
   6   2  15        8.47        8.85      2.64 o 
   7   2  15       56.53       53.08      3.24 o 
   8   2  15       14.15       13.24      3.09 o 
   9   2  15       36.53       34.24      3.55 o 
  10   2  15       39.34       38.33      4.46 o 
   0   3  15       60.13       76.24      5.63 o 
   1   3  15       45.78       43.83      4.82 o 
   2   3  15       62.96       64.83      4.17 o 
   3   3  15       68.45       76.65      4.27 o 
   4   3  15      231.32      236.53      4.99 o 
   5   3  15       23.12       21.72      2.88 o 
   6   3  15        0.34        0.88      1.99 o 
   7   3  15        2.50        1.05      2.21 o 
   8   3  15        0.22       -0.37      2.13 o 
   9   3  15        3.39        2.32      3.17 o 
   1   4  15       58.74       56.93      3.52 o 
   2   4  15       12.32       10.25      2.77 o 
   3   4  15        4.49        3.76      2.42 o 
   4   4  15        9.54        4.27      2.84 o 
   5   4  15       94.40       89.37      4.11 o 
   6   4  15       12.04       11.04      2.59 o 
   7   4  15       80.55       85.54      4.63 o 
   8   4  15        0.92       -2.84      4.09 o 
   0   5  15        0.95        2.14      3.59 o 
   1   5  15        0.83        0.99      2.07 o 
   2   5  15        0.00        1.35      2.38 o 
   3   5  15        0.23        1.74      2.97 o 
   4   5  15      176.78      180.50      6.02 o 
   5   5  15        3.83        1.12      3.03 o 
   0   0  16       20.44        6.22      6.22 o 
   1   0  16        1.30        1.19      3.06 o 
   2   0  16       17.07       11.08      4.33 o 
   3   0  16       90.83       86.23      5.43 o 
   4   0  16       53.33       67.43      4.74 o 
   5   0  16       21.68       22.05      4.34 o 
   6   0  16       61.35       51.71      8.00 o 
   7   0  16      382.24      414.86      8.37 o 
   8   0  16        5.02        3.76      5.53 o 
   9   0  16       38.76       37.51      5.22 o 
  10   0  16      239.02      245.16      8.61 o 
   1   1  16      111.35      113.09      3.75 o 
   2   1  16       26.04       17.09      5.13 o 
   3   1  16       29.59       26.10      5.63 o 
   4   1  16       26.83       17.55      3.58 o 
   5   1  16       16.38       14.75      3.55 o 
   6   1  16       34.08       20.31      5.33 o 
   7   1  16        5.42        5.94      2.59 o 
   8   1  16       66.96       76.14      4.19 o 
   9   1  16       30.85       27.47      3.56 o 
  10   1  16        0.37        0.72      2.39 o 
   0   2  16       11.88        7.86      5.35 o 
   1   2  16      201.67      195.00      4.96 o 
   2   2  16      263.29      254.48      4.66 o 
   3   2  16       17.51       15.75      3.17 o 
   4   2  16        0.25       -0.60      1.98 o 
   5   2  16      277.18      288.86      4.97 o 
   6   2  16      109.30      107.61      3.92 o 
   7   2  16       60.21       57.65      5.79 o 
   8   2  16       16.29       11.72      3.34 o 
   9   2  16       10.22        8.92      3.49 o 
   1   3  16       36.32       25.04      5.93 o 
   2   3  16       16.08       15.40      3.37 o 
   3   3  16        5.80        4.41      2.73 o 
   4   3  16       21.18       16.28      2.98 o 
   5   3  16        4.21        2.44      2.29 o 
   6   3  16       14.11       13.22      2.95 o 
   7   3  16        8.04        6.35      2.86 o 
   8   3  16       47.59       47.85      4.52 o 
   0   4  16       17.89        8.97      4.16 o 
   1   4  16        0.12       -2.70      2.70 o 
   2   4  16       18.68       17.50      3.39 o 
   3   4  16       31.46       32.64      3.83 o 
   4   4  16       30.63       29.14      3.31 o 
   5   4  16       15.66       10.86      3.12 o 
   6   4  16       17.97       13.02      2.63 o 
   1   5  16       26.34       27.91      3.55 o 
   2   5  16        4.84        8.34      3.17 o 
   1   0  17      172.21      172.52      7.62 o 
   2   0  17        0.35        1.58      3.35 o 
   3   0  17       16.55       11.96      4.53 o 
   4   0  17       26.93       14.25      6.07 o 
   5   0  17       28.90       38.36     11.94 o 
   6   0  17        0.69       -3.03      4.00 o 
   7   0  17        6.53        5.28      5.00 o 
   8   0  17       11.23       15.08      5.62 o 
   0   1  17      350.71      361.00     12.47 o 
   1   1  17        0.99        0.20      2.58 o 
   2   1  17       51.64       56.68      9.23 o 
   3   1  17        0.41        1.28      2.99 o 
   4   1  17        4.41        1.30      2.70 o 
   5   1  17       21.28       10.02      4.17 o 
   6   1  17        8.63        3.46      2.75 o 
   7   1  17        9.49        5.82      3.06 o 
   8   1  17      502.75      584.24      7.87 o 
   1   2  17       13.08        2.71      2.66 o 
   2   2  17        0.97        0.46      2.65 o 
   3   2  17       27.15       15.72      5.02 o 
   4   2  17        8.84        5.49      2.53 o 
   5   2  17        2.33        2.44      2.52 o 
   6   2  17        1.60        0.95      2.68 o 
   7   2  17       98.97      109.59      4.20 o 
   0   3  17      238.01      236.85      7.91 o 
   1   3  17        1.42        2.22      2.64 o 
   2   3  17        5.48        3.37      2.65 o 
   3   3  17        4.51        0.93      2.42 o 
   4   3  17        7.07        6.77      2.84 o 
   5   3  17       31.15       30.74      3.81 o 
   6   3  17        1.58        1.33      2.52 o 
   1   4  17       58.06       51.64      4.70 o 
   2   4  17        1.87        0.67      2.75 o 
   3   4  17        3.86        0.96      2.55 o 
   0   0  18      189.99      193.97      8.82 o 
   1   0  18       44.61        0.20      4.46 o 
   2   0  18        8.13        4.10      4.16 o 
   3   0  18       33.90       17.38      8.90 o 
   4   0  18      344.21      356.22      8.63 o 
   5   0  18        2.48        2.05      3.81 o 
   6   0  18       35.24       11.13      6.46 o 
   1   1  18       39.57       22.53      7.34 o 
   2   1  18        3.28        2.01      2.61 o 
   3   1  18        0.24        0.73      2.30 o 
   4   1  18       33.04       18.78      7.09 o 
   5   1  18       17.89       11.45      4.03 o 
   6   1  18        3.68        1.95      3.05 o 
   0   2  18      106.58       90.58     12.12 o 
   1   2  18        0.90        0.76      2.75 o 
   2   2  18      244.33      265.95      5.96 o 
   3   2  18        0.00       -0.40      2.61 o 
   4   2  18      342.07      384.94      5.99 o 
   5   2  18       28.97       21.42      5.47 o 
   1   3  18       46.47       35.10      8.86 o 
   2   3  18        2.79        1.20      2.89 o 
   3   3  18        7.42        2.14      2.88 o 
   1   0  19        1.06        0.65      3.35 o 
   2   0  19      171.88      174.20      8.71 o 
   3   0  19       97.66      106.79     14.38 o 
   0   1  19      303.98      396.49     10.26 o 
   1   1  19        0.00       -0.60      2.57 o 
   2   1  19       84.38       81.78     13.59 o 
   3   1  19        0.46        1.34      2.56 o 
                                                 
